# Supplementary material for: Molecular characterization of vaginal microbiota using a new 22-species qRT-PCR test to achieve a relative-abundance and species-based diagnosis of bacterial vaginosis
Source: Front Cell Infect Microbiol. 2024 Jun 28;14:1409774. doi: 10.3389/fcimb.2024.1409774 (PMC11239351; doi:10.3389/fcimb.2024.1409774)
Supplement: Supplementary Table 1 — Raw demographic and qPCR data showing the demographics of the women from whom the samples were obtained and the qPCR gDNA concentrations of each species within the 946 samples. [file Table_1.xlsx]

## Sheet: Demographics
Sample #	Date Order Received	Date of Collection	Date of Birth	AGE	Race	Pregnancy Status
1	2023-06-09	2023-06-08	1976-08-30	46	NP	No/Unknown
2	2023-06-09	2023-06-08	1999-12-20	23	NP	No/Unknown
3	2023-06-09	2023-06-08	1972-09-10	50	NP	No/Unknown
4	2023-06-09	2023-06-07	2005-01-19	18	NP	Yes
5	2023-06-09	2023-06-08	1993-10-05	29	NP	No/Unknown
6	2023-06-09	2023-06-08	1969-06-30	53	NP	No/Unknown
7	2023-06-09	2023-06-08	1977-07-19	45	NP	No/Unknown
8	2023-06-09	2023-06-08	1987-04-13	36	NP	No/Unknown
9	2023-06-09	2023-06-08	1993-03-24	30	White	No/Unknown
10	2023-06-09	2023-06-08	2001-09-02	21	NP	No/Unknown
11	2023-06-09	2023-06-08	1978-03-02	45	NP	No/Unknown
12	2023-06-09	2023-06-08	2003-08-27	19	NP	No/Unknown
13	2023-06-09	2023-06-08	2000-07-06	22	NP	No/Unknown
14	2023-06-09	2023-06-08	1997-03-25	26	NP	No/Unknown
15	2023-06-09	2023-06-08	1988-07-08	34	NP	Yes
16	2023-06-09	2023-06-08	1984-05-25	39	NP	No/Unknown
17	2023-06-09	2023-06-08	1998-07-29	24	NP	No/Unknown
18	2023-06-09	2023-06-07	1978-06-26	44	NP	No/Unknown
19	2023-06-09	2023-06-07	1982-03-15	41	NP	No/Unknown
20	2023-06-09	2023-06-08	1973-08-30	49	NP	No/Unknown
21	2023-06-09	2023-06-08	1989-01-30	34	NP	No/Unknown
22	2023-06-10	2023-06-08	1997-02-18	26	NP	No/Unknown
23	2023-06-10	2023-06-09	1999-04-29	24	White	No/Unknown
24	2023-06-10	2023-06-09	1999-02-11	24	NP	No/Unknown
25	2023-06-10	2023-06-09	1989-08-27	33	NP	No/Unknown
26	2023-06-10	2023-06-09	1996-10-16	26	NP	No/Unknown
27	2023-06-10	2023-06-09	2002-07-26	20	White	No/Unknown
28	2023-06-10	2023-06-09	1979-03-24	44	NP	No/Unknown
29	2023-06-10	2023-06-08	1995-05-26	28	NP	No/Unknown
30	2023-06-10	2023-06-09	1999-07-04	23	NP	No/Unknown
31	2023-06-10	2023-06-08	1985-06-25	37	Black	No/Unknown
32	2023-06-10	2023-06-08	1995-10-03	27	NP	Yes
33	2023-06-10	2023-06-09	1987-05-12	36	White	No/Unknown
34	2023-06-10	2023-06-09	1988-05-21	35	Black	No/Unknown
35	2023-06-10	2023-06-09	1980-11-14	42	Black	No/Unknown
36	2023-06-10	2023-06-09	2000-11-21	22	NP	No/Unknown
37	2023-06-10	2023-06-09	1997-11-22	25	NP	No/Unknown
38	2023-06-10	2023-06-08	1991-06-05	32	Black	No/Unknown
39	2023-06-10	2023-06-09	1991-01-24	32	Other	No/Unknown
40	2023-06-10	2023-06-08	2005-10-17	17	NP	No/Unknown
41	2023-06-10	2023-06-07	1997-06-12	26	American Indian	No/Unknown
42	2023-06-10	2023-06-09	1986-03-10	37	NP	No/Unknown
43	2023-06-10	2023-06-09	1986-08-08	36	NP	No/Unknown
44	2023-06-10	2023-06-09	2002-06-04	21	White	No/Unknown
45	2023-06-10	2023-06-09	2002-03-22	21	White	No/Unknown
46	2023-06-10	2023-06-09	1995-08-17	27	NP	No/Unknown
47	2023-06-10	2023-06-09	1991-03-11	32	NP	No/Unknown
48	2023-06-12	2023-06-11	2004-12-07	18	NP	No/Unknown
49	2023-06-13	2023-06-12	1993-02-22	30	NP	No/Unknown
50	2023-06-13	2023-06-12	1974-07-25	48	NP	No/Unknown
51	2023-06-13	2023-06-12	1994-08-19	28	NP	No/Unknown
52	2023-06-13	2023-06-12	1990-08-16	32	NP	No/Unknown
53	2023-06-13	2023-06-12	1990-11-23	32	NP	No/Unknown
54	2023-06-13	2023-06-12	1979-02-20	44	NP	No/Unknown
55	2023-06-13	2023-06-08	1959-01-11	64	NP	No/Unknown
56	2023-06-13	2023-06-11	2002-06-16	21	NP	No/Unknown
57	2023-06-13	2023-06-08	2002-04-16	21	NP	No/Unknown
58	2023-06-13	2023-06-12	1999-05-04	24	White	No/Unknown
59	2023-06-13	2023-06-07	1986-12-01	36	NP	No/Unknown
60	2023-06-13	2023-06-12	1992-08-27	30	NP	No/Unknown
61	2023-06-13	2023-06-09	1984-10-01	38	NP	No/Unknown
62	2023-06-13	2023-06-12	1990-08-02	32	NP	No/Unknown
63	2023-06-13	2023-06-12	1970-01-28	53	Black	No/Unknown
64	2023-06-14	2023-06-13	1982-08-04	40	NP	No/Unknown
65	2023-06-14	2023-06-13	1998-05-29	25	NP	No/Unknown
66	2023-06-14	2023-06-13	1980-06-12	43	NP	No/Unknown
67	2023-06-14	2023-06-13	1989-03-17	34	NP	No/Unknown
68	2023-06-14	2023-06-08	1992-07-07	30	Black	No/Unknown
69	2023-06-14	2023-06-13	2005-10-11	17	NP	No/Unknown
70	2023-06-14	2023-06-13	2002-07-13	20	NP	No/Unknown
71	2023-06-14	2023-06-13	1992-03-30	31	NP	Yes
72	2023-06-14	2023-06-13	1998-08-31	24	NP	Yes
73	2023-06-14	2023-06-13	1972-12-26	50	NP	No/Unknown
74	2023-06-14	2023-06-13	1998-04-24	25	NP	No/Unknown
75	2023-06-14	2023-06-13	1997-05-17	26	White	No/Unknown
76	2023-06-14	2023-06-13	2003-01-26	20	NP	Yes
77	2023-06-14	2023-06-13	1992-03-07	31	NP	No/Unknown
78	2023-06-14	\N	1999-07-09	23	NP	No/Unknown
79	2023-06-14	2023-06-13	1963-06-29	59	NP	No/Unknown
80	2023-06-14	2023-06-13	1987-07-03	35	NP	Yes
81	2023-06-14	2023-06-13	1996-05-23	27	White	Yes
82	2023-06-14	2023-06-12	1999-05-10	24	White	No/Unknown
83	2023-06-14	2023-06-13	1997-05-16	26	Black	No/Unknown
84	2023-06-14	2023-06-13	1996-11-01	26	NP	No/Unknown
85	2023-06-14	2023-06-13	1989-04-09	34	Black	No/Unknown
86	2023-06-14	2023-06-13	1980-04-08	43	NP	No/Unknown
87	2023-06-14	2023-06-12	1993-08-13	29	Black	No/Unknown
88	2023-06-14	2023-06-12	1997-06-26	25	NP	No/Unknown
89	2023-06-14	2023-06-13	1997-11-03	25	NP	No/Unknown
90	2023-06-14	2023-06-13	1980-07-03	42	NP	No/Unknown
91	2023-06-14	2023-06-12	2003-11-08	19	NP	No/Unknown
92	2023-06-14	2023-06-13	2000-02-01	23	NP	No/Unknown
93	2023-06-14	2023-06-12	1980-02-03	43	NP	No/Unknown
94	2023-06-14	2023-06-13	1993-01-10	30	NP	No/Unknown
95	2023-06-14	2023-06-13	2000-10-06	22	NP	No/Unknown
96	2023-06-15	2023-06-14	1982-04-03	41	NP	No/Unknown
97	2023-06-15	2023-06-14	1999-01-28	24	NP	No/Unknown
98	2023-06-15	2023-06-14	1996-04-13	27	Black	No/Unknown
99	2023-06-15	2023-06-14	1998-08-05	24	NP	No/Unknown
100	2023-06-15	2023-06-14	1982-05-22	41	Black	No/Unknown
101	2023-06-15	2023-06-14	1999-11-19	23	NP	No/Unknown
102	2023-06-15	2023-06-13	1996-06-24	26	NP	No/Unknown
103	2023-06-15	2023-06-13	1996-01-14	27	White	No/Unknown
104	2023-06-15	2023-06-14	2000-12-29	22	Black	No/Unknown
105	2023-06-15	2023-06-14	1999-05-14	24	NP	No/Unknown
106	2023-06-15	2023-06-14	2003-06-17	20	NP	No/Unknown
107	2023-06-15	2023-06-13	1999-02-12	24	NP	No/Unknown
108	2023-06-15	2023-06-14	1999-08-19	23	NP	No/Unknown
109	2023-06-15	2023-06-14	1997-10-13	25	NP	No/Unknown
110	2023-06-15	2023-06-14	1992-06-15	31	NP	No/Unknown
111	2023-06-15	2023-06-14	1989-04-30	34	NP	No/Unknown
112	2023-06-15	2023-06-13	1999-01-08	24	NP	Yes
113	2023-06-15	2023-06-13	1996-02-19	27	White	Yes
114	2023-06-15	2023-06-12	1983-03-15	40	NP	No/Unknown
115	2023-06-15	2023-06-13	1998-12-17	24	White	No/Unknown
116	2023-06-15	2023-06-14	1954-08-10	68	NP	No/Unknown
117	2023-06-15	2023-06-14	1991-07-07	31	Black	No/Unknown
118	2023-06-15	2023-06-14	1979-02-07	44	NP	No/Unknown
119	2023-06-15	2023-06-14	1991-06-06	32	NP	No/Unknown
120	2023-06-15	2023-06-09	1990-12-17	32	NP	No/Unknown
121	2023-06-15	2023-06-14	2005-07-20	17	NP	No/Unknown
122	2023-06-15	2023-06-14	1992-07-11	30	NP	No/Unknown
123	2023-06-15	2023-06-13	1991-02-02	32	NP	No/Unknown
124	2023-06-15	2023-06-13	1996-06-10	27	White	No/Unknown
125	2023-06-15	2023-06-13	1997-09-18	25	NP	No/Unknown
126	2023-06-15	2023-06-13	1991-06-14	32	White	No/Unknown
127	2023-06-15	2023-06-14	1975-10-13	47	NP	No/Unknown
128	2023-06-15	2023-06-14	2003-08-28	19	NP	No/Unknown
129	2023-06-15	2023-06-13	1980-03-09	43	NP	No/Unknown
130	2023-06-16	2023-06-15	1995-04-16	28	Black	No/Unknown
131	2023-06-16	2023-06-15	1997-06-03	26	Black	No/Unknown
132	2023-06-16	2023-06-15	1994-10-20	28	NP	No/Unknown
133	2023-06-16	2023-06-15	1994-03-18	29	White	No/Unknown
134	2023-06-16	2023-06-15	1971-06-21	52	NP	No/Unknown
135	2023-06-16	2023-06-14	1989-01-22	34	NP	Yes
136	2023-06-16	2023-06-15	2004-08-08	18	NP	No/Unknown
137	2023-06-16	2023-06-15	1997-09-28	25	NP	No/Unknown
138	2023-06-16	2023-06-15	2003-09-13	19	NP	No/Unknown
139	2023-06-16	2023-06-14	2008-01-24	15	NP	No/Unknown
140	2023-06-16	2023-06-15	1997-01-30	26	NP	No/Unknown
141	2023-06-16	2023-06-15	1995-10-08	27	NP	No/Unknown
142	2023-06-16	2023-06-15	1966-12-15	56	NP	No/Unknown
143	2023-06-16	2023-06-14	2001-06-15	22	NP	No/Unknown
144	2023-06-16	2023-06-15	1981-09-07	41	NP	No/Unknown
145	2023-06-17	2023-06-16	1987-10-24	35	NP	No/Unknown
146	2023-06-17	2023-06-16	2001-12-06	21	NP	No/Unknown
147	2023-06-17	2023-06-15	1978-09-10	44	NP	No/Unknown
148	2023-06-17	2023-06-16	1993-02-05	30	Other	Yes
149	2023-06-17	2023-06-15	1998-08-30	24	White	No/Unknown
150	2023-06-17	2023-06-16	2003-01-10	20	NP	No/Unknown
151	2023-06-17	2023-06-09	1985-06-09	38	NP	No/Unknown
152	2023-06-17	2023-06-16	1997-09-19	25	NP	No/Unknown
153	2023-06-17	2023-06-16	1997-02-13	26	Other	Yes
154	2023-06-17	2023-06-16	2001-12-08	21	NP	No/Unknown
155	2023-06-17	2023-06-15	1995-11-03	27	NP	No/Unknown
156	2023-06-17	2023-06-15	1988-12-06	34	NP	No/Unknown
157	2023-06-17	2023-06-14	1989-03-05	34	White	No/Unknown
158	2023-06-17	2023-06-16	1972-08-09	50	NP	No/Unknown
159	2023-06-17	2023-06-16	2000-09-14	22	White	No/Unknown
160	2023-06-17	2023-06-15	2004-12-06	18	NP	No/Unknown
161	2023-06-17	2023-06-14	1994-01-05	29	Black	No/Unknown
162	2023-06-19	2023-06-17	1994-08-31	28	NP	No/Unknown
163	2023-06-20	2023-06-19	2005-02-16	18	Black	No/Unknown
164	2023-06-20	2023-06-19	1976-09-05	46	NP	No/Unknown
165	2023-06-20	2023-06-19	1963-06-10	60	NP	No/Unknown
166	2023-06-20	2023-06-15	2002-08-17	20	NP	No/Unknown
167	2023-06-20	2023-06-19	1994-08-27	28	NP	No/Unknown
168	2023-06-20	2023-06-19	2004-02-25	19	White	No/Unknown
169	2023-06-20	2023-06-19	1992-01-20	31	NP	No/Unknown
170	2023-06-20	2023-06-19	1984-01-25	39	NP	No/Unknown
171	2023-06-20	2023-06-19	1988-09-15	34	NP	No/Unknown
172	2023-06-20	2023-06-19	1983-04-19	40	White	No/Unknown
173	2023-06-20	\N	1998-09-29	24	NP	No/Unknown
174	2023-06-20	2023-06-19	1997-05-01	26	Other	No/Unknown
175	2023-06-20	2023-06-19	2000-09-14	22	NP	No/Unknown
176	2023-06-20	2023-06-19	2000-05-30	23	NP	No/Unknown
177	2023-06-20	2023-06-19	1992-03-10	31	NP	No/Unknown
178	2023-06-20	2023-06-19	2002-12-07	20	NP	No/Unknown
179	2023-06-20	2023-06-16	1972-11-20	50	NP	No/Unknown
180	2023-06-20	2023-06-13	2000-05-29	23	NP	No/Unknown
181	2023-06-20	2023-06-19	1986-05-18	37	NP	No/Unknown
182	2023-06-21	2023-06-19	1989-09-21	33	Black	No/Unknown
183	2023-06-21	2023-06-19	1976-03-14	47	Black	No/Unknown
184	2023-06-21	2023-06-20	1980-05-02	43	Black	No/Unknown
185	2023-06-21	2023-06-20	1997-08-01	25	NP	No/Unknown
186	2023-06-21	2023-06-20	2000-02-13	23	Black	Yes
187	2023-06-21	2023-06-20	1985-05-07	38	NP	No/Unknown
188	2023-06-21	2023-06-20	1988-11-12	34	White	No/Unknown
189	2023-06-21	2023-06-19	2001-11-30	21	NP	No/Unknown
190	2023-06-21	2023-06-20	1995-03-21	28	NP	Yes
191	2023-06-21	2023-06-20	1997-05-14	26	NP	No/Unknown
192	2023-06-21	2023-06-20	1981-01-21	42	NP	No/Unknown
193	2023-06-21	2023-06-20	1992-10-14	30	NP	No/Unknown
194	2023-06-21	2023-06-19	1978-08-03	44	White	No/Unknown
195	2023-06-21	2023-06-20	1989-01-23	34	NP	No/Unknown
196	2023-06-21	2023-06-20	1988-05-13	35	NP	No/Unknown
197	2023-06-21	2023-06-20	2003-07-17	19	NP	No/Unknown
198	2023-06-21	2023-06-20	1994-10-20	28	NP	No/Unknown
199	2023-06-21	2023-06-20	1991-07-07	31	White	No/Unknown
200	2023-06-21	2023-06-19	1994-12-23	28	NP	No/Unknown
201	2023-06-21	2023-06-14	2000-02-25	23	NP	No/Unknown
202	2023-06-21	2023-06-20	1999-09-26	23	NP	Yes
203	2023-06-22	2023-06-21	1996-09-15	26	NP	No/Unknown
204	2023-06-22	2023-06-21	1965-07-14	57	NP	No/Unknown
205	2023-06-22	2023-06-20	1998-03-24	25	Black	No/Unknown
206	2023-06-22	2023-06-20	1995-10-18	27	Black	No/Unknown
207	2023-06-22	2023-06-20	1987-11-27	35	NP	No/Unknown
208	2023-06-22	2023-06-21	1989-08-24	33	NP	No/Unknown
209	2023-06-22	2023-06-21	1966-02-28	57	White	No/Unknown
210	2023-06-22	2023-06-21	1980-10-08	42	NP	No/Unknown
211	2023-06-22	2023-06-21	1978-03-28	45	NP	No/Unknown
212	2023-06-22	2023-06-21	1994-02-16	29	Black	No/Unknown
213	2023-06-22	2023-06-21	2003-06-05	20	Black	No/Unknown
214	2023-06-22	2023-06-20	2003-06-07	20	NP	No/Unknown
215	2023-06-22	2023-06-21	1999-08-15	23	NP	Yes
216	2023-06-22	2023-06-20	1994-01-14	29	NP	No/Unknown
217	2023-06-22	2023-06-20	1996-12-20	26	NP	No/Unknown
218	2023-06-22	2023-06-15	2003-08-23	19	NP	No/Unknown
219	2023-06-22	2023-06-20	2002-07-30	20	NP	No/Unknown
220	2023-06-22	2023-06-21	1996-10-04	26	NP	No/Unknown
221	2023-06-22	2023-06-21	2002-10-21	20	NP	No/Unknown
222	2023-06-22	2023-06-21	1992-05-29	31	NP	No/Unknown
223	2023-06-22	2023-06-21	1995-09-19	27	White	No/Unknown
224	2023-06-22	2023-06-20	1997-02-05	26	NP	No/Unknown
225	2023-06-22	2023-06-21	1996-12-09	26	NP	No/Unknown
226	2023-06-22	2023-06-21	1992-01-09	31	Black	No/Unknown
227	2023-06-22	2023-06-20	1975-08-07	47	Black	No/Unknown
228	2023-06-22	2023-06-21	1991-11-01	31	NP	No/Unknown
229	2023-06-22	2023-06-21	1975-06-24	48	Black	No/Unknown
230	2023-06-22	2023-06-21	2002-08-20	20	NP	No/Unknown
231	2023-06-22	2023-06-21	1990-04-17	33	NP	No/Unknown
232	2023-06-22	2023-06-19	2003-05-30	20	NP	Yes
233	2023-06-22	2023-06-20	1995-11-28	27	NP	No/Unknown
234	2023-06-22	2023-06-21	2005-12-22	17	NP	No/Unknown
235	2023-06-22	2023-06-21	1998-05-08	25	NP	No/Unknown
236	2023-06-23	2023-06-21	1982-04-29	41	NP	No/Unknown
237	2023-06-23	2023-06-22	2002-04-24	21	Black	No/Unknown
238	2023-06-23	2023-06-21	1989-12-10	33	Black	No/Unknown
239	2023-06-23	2023-06-22	2003-12-27	19	Black	No/Unknown
240	2023-06-23	2023-06-21	1998-02-08	25	NP	No/Unknown
241	2023-06-23	2023-06-21	2001-04-10	22	NP	No/Unknown
242	2023-06-23	2023-06-21	2004-02-24	19	White	No/Unknown
243	2023-06-23	2023-06-22	1988-06-14	35	Black	No/Unknown
244	2023-06-23	2023-06-22	1996-10-29	26	NP	No/Unknown
245	2023-06-23	2023-06-22	2001-06-09	22	NP	Yes
246	2023-06-23	2023-06-22	1986-04-25	37	NP	No/Unknown
247	2023-08-19	2023-08-17	1978-12-23	44	Black	No/Unknown
249	2023-08-19	2023-08-17	1968-11-15	54	NP	No/Unknown
250	2023-08-19	2023-08-17	1978-04-11	45	NP	No/Unknown
251	2023-08-19	2023-08-17	1993-07-09	30	NP	No/Unknown
252	2023-08-19	2023-08-17	1992-10-21	30	NP	No/Unknown
253	2023-08-19	2023-08-17	1982-01-01	41	NP	No/Unknown
254	2023-08-19	2023-08-17	1987-11-02	35	NP	No/Unknown
255	2023-08-19	2023-08-18	1990-01-16	33	NP	No/Unknown
257	2023-08-19	2023-08-18	1991-05-08	32	White	No/Unknown
258	2023-08-19	2023-08-18	1993-07-04	30	NP	No/Unknown
260	2023-08-19	2023-08-17	1974-06-26	49	NP	No/Unknown
261	2023-08-19	2023-08-18	1967-09-08	55	White	No/Unknown
262	2023-08-19	2023-08-18	1980-12-02	42	White	No/Unknown
264	2023-08-19	2023-08-18	1979-12-02	43	NP	No/Unknown
265	2023-08-19	2023-08-18	1997-07-20	26	White	No/Unknown
266	2023-08-19	2023-08-18	1996-12-11	26	NP	No/Unknown
267	2023-08-19	2023-08-16	1984-09-27	38	NP	No/Unknown
268	2023-08-19	2023-08-18	1993-06-28	30	NP	No/Unknown
269	2023-08-19	2023-08-16	1973-08-21	50	NP	No/Unknown
270	2023-08-19	2023-08-15	1996-01-18	27	NP	No/Unknown
272	2023-08-19	2023-08-15	1995-04-07	28	NP	No/Unknown
273	2023-08-19	2023-08-17	1975-02-17	48	NP	No/Unknown
275	2023-08-19	2023-08-18	2001-06-01	22	Black	No/Unknown
277	2023-08-19	2023-08-18	2000-02-10	23	White	No/Unknown
278	2023-08-19	2023-08-18	1999-08-23	24	NP	No/Unknown
279	2023-08-19	2023-08-18	1975-11-02	47	NP	No/Unknown
280	2023-08-19	2023-08-17	1981-04-30	42	NP	No/Unknown
281	2023-08-19	2023-08-18	1987-04-21	36	NP	No/Unknown
282	2023-08-19	2023-08-18	1985-02-23	38	Black	Yes
283	2023-08-19	2023-08-18	1989-12-13	33	NP	No/Unknown
284	2023-08-19	2023-08-17	1962-05-10	61	NP	No/Unknown
285	2023-08-19	2023-08-17	1978-03-04	45	NP	No/Unknown
286	2023-08-19	2023-08-18	1988-11-19	34	NP	No/Unknown
288	2023-08-19	2023-08-18	1974-10-27	48	White	No/Unknown
289	2023-08-19	2023-08-18	1996-06-02	27	White	No/Unknown
290	2023-08-19	2023-08-18	1989-02-01	34	NP	No/Unknown
291	2023-08-19	2023-08-17	1991-09-18	31	NP	No/Unknown
292	2023-08-19	2023-08-18	1969-03-27	54	White	No/Unknown
294	2023-08-19	2023-08-18	1994-02-13	29	NP	No/Unknown
295	2023-08-19	2023-08-18	2005-01-14	18	White	No/Unknown
297	2023-08-19	2023-08-18	1982-11-19	40	Black	No/Unknown
298	2023-08-19	2023-08-18	1979-02-07	44	NP	No/Unknown
299	2023-08-19	2023-08-18	1981-02-27	42	NP	No/Unknown
301	2023-08-19	2023-08-16	1998-05-05	25	NP	No/Unknown
303	2023-08-19	2023-08-18	1982-09-26	40	NP	No/Unknown
305	2023-08-19	2023-08-17	1992-08-05	31	NP	No/Unknown
306	2023-08-19	2023-08-17	1974-08-15	49	NP	No/Unknown
307	2023-08-19	2023-08-18	1996-09-16	26	NP	No/Unknown
308	2023-08-19	2023-08-17	1992-05-19	31	White	No/Unknown
310	2023-08-19	2023-08-18	1991-04-02	32	NP	No/Unknown
311	2023-08-19	2023-08-17	1999-01-31	24	NP	No/Unknown
312	2023-08-19	2023-08-18	1998-10-13	24	NP	No/Unknown
313	2023-08-19	2023-08-18	1972-03-08	51	NP	No/Unknown
315	2023-08-19	2023-08-18	1998-07-20	25	NP	No/Unknown
316	2023-08-19	2023-08-17	1976-07-15	47	NP	No/Unknown
317	2023-08-19	2023-08-17	1941-09-28	81	White	No/Unknown
318	2023-08-19	2023-08-17	1986-03-04	37	NP	No/Unknown
319	2023-08-19	2023-08-17	1958-05-24	65	White	No/Unknown
322	2023-08-19	2023-08-17	1958-05-24	65	White	No/Unknown
323	2023-08-19	2023-08-18	1982-10-01	40	NP	No/Unknown
324	2023-08-19	2023-08-17	2001-03-30	22	White	No/Unknown
325	2023-08-19	2023-08-18	1997-02-05	26	NP	No/Unknown
326	2023-08-19	2023-08-18	2006-04-18	17	NP	No/Unknown
327	2023-08-19	2023-08-17	1998-04-25	25	NP	No/Unknown
328	2023-08-19	2023-08-17	1972-07-04	51	Other	No/Unknown
329	2023-08-19	2023-08-17	1974-03-05	49	NP	No/Unknown
330	2023-08-19	2023-08-17	1966-09-13	56	White	No/Unknown
331	2023-08-19	2023-08-18	1998-12-13	24	NP	No/Unknown
332	2023-08-19	2023-08-17	2000-09-16	22	White	No/Unknown
333	2023-08-19	2023-08-18	1981-08-24	42	NP	No/Unknown
334	2023-08-19	2023-08-17	1994-01-19	29	NP	Yes
335	2023-08-19	2023-08-15	1976-05-28	47	NP	No/Unknown
336	2023-08-19	2023-08-18	1999-06-13	24	White	No/Unknown
338	2023-08-19	2023-08-18	1981-09-02	41	White	No/Unknown
339	2023-08-19	2023-08-18	1955-01-09	68	NP	No/Unknown
340	2023-08-19	2023-08-17	1993-11-21	29	NP	No/Unknown
341	2023-08-19	2023-08-18	1983-08-31	39	NP	No/Unknown
342	2023-08-19	2023-08-18	1978-10-18	44	White	No/Unknown
343	2023-08-19	2023-08-17	1996-06-03	27	NP	No/Unknown
344	2023-08-19	2023-08-18	1985-09-10	37	White	No/Unknown
345	2023-08-19	2023-08-18	1994-03-11	29	Black	No/Unknown
346	2023-08-19	2023-08-18	1996-03-28	27	White	No/Unknown
347	2023-08-19	2023-08-17	1993-01-05	30	NP	No/Unknown
348	2023-08-19	2023-08-14	1989-02-13	34	NP	No/Unknown
350	2023-08-19	2023-08-15	1997-05-08	26	NP	Yes
351	2023-08-19	2023-08-18	1998-09-03	24	White	No/Unknown
353	2023-08-19	2023-08-17	1994-08-22	29	NP	Yes
354	2023-08-19	2023-08-18	1993-05-24	30	Black	No/Unknown
357	2023-08-19	2023-08-18	1992-06-20	31	Asian	No/Unknown
358	2023-08-19	2023-08-16	2000-05-18	23	White	No/Unknown
359	2023-08-19	2023-08-17	1991-11-22	31	NP	No/Unknown
360	2023-08-19	2023-08-17	1996-03-18	27	White	No/Unknown
361	2023-08-19	2023-08-17	1992-03-22	31	NP	No/Unknown
362	2023-08-19	2023-08-16	1986-07-15	37	White	No/Unknown
363	2023-08-19	2023-08-14	1955-11-21	67	NP	No/Unknown
364	2023-08-19	2023-08-18	1980-09-30	42	NP	No/Unknown
365	2023-08-19	2023-08-17	1976-01-23	47	White	No/Unknown
366	2023-08-19	2023-08-18	1999-06-19	24	NP	No/Unknown
367	2023-08-19	2023-08-18	1991-01-27	32	NP	No/Unknown
369	2023-08-19	2023-08-18	2000-09-10	22	NP	No/Unknown
370	2023-08-19	2023-08-18	1988-12-22	34	NP	No/Unknown
371	2023-08-19	2023-08-18	1987-06-17	36	NP	No/Unknown
372	2023-08-19	2023-08-18	1987-08-01	36	NP	No/Unknown
373	2023-08-19	2023-08-18	1979-01-30	44	NP	No/Unknown
374	2023-08-19	2023-08-18	2002-01-28	21	NP	No/Unknown
375	2023-08-19	2023-08-17	1999-01-07	24	NP	No/Unknown
376	2023-08-19	2023-08-18	1981-06-08	42	NP	No/Unknown
377	2023-08-19	2023-08-18	1968-10-10	54	NP	No/Unknown
380	2023-08-19	2023-08-18	1996-10-09	26	NP	No/Unknown
381	2023-08-19	2023-08-18	1983-01-17	40	NP	No/Unknown
382	2023-08-19	2023-08-18	1981-03-11	42	NP	No/Unknown
384	2023-08-19	2023-08-17	1983-12-11	39	NP	Yes
385	2023-08-19	2023-08-18	1973-01-18	50	NP	No/Unknown
386	2023-08-19	2023-08-17	1999-08-27	23	NP	No/Unknown
387	2023-08-19	2023-08-17	1990-06-25	33	NP	No/Unknown
388	2023-08-19	2023-08-18	1997-07-11	26	NP	No/Unknown
389	2023-08-19	2023-08-17	1956-09-20	66	NP	No/Unknown
390	2023-08-19	2023-08-17	1977-03-12	46	NP	No/Unknown
391	2023-08-19	2023-08-17	1995-10-11	27	NP	No/Unknown
392	2023-08-19	2023-08-17	2000-09-21	22	NP	No/Unknown
393	2023-08-19	2023-08-17	1989-06-30	34	NP	No/Unknown
394	2023-08-19	2023-08-17	1996-04-24	27	NP	No/Unknown
395	2023-08-19	2023-08-17	2004-08-08	19	NP	No/Unknown
396	2023-08-19	2023-08-17	1995-08-17	28	NP	No/Unknown
397	2023-08-19	2023-08-17	2000-03-28	23	NP	No/Unknown
398	2023-08-19	2023-08-17	2000-03-28	23	NP	No/Unknown
399	2023-08-19	2023-08-18	1991-03-08	32	NP	No/Unknown
400	2023-08-19	2023-08-18	1995-09-21	27	NP	No/Unknown
401	2023-08-19	2023-08-18	1994-06-24	29	NP	No/Unknown
402	2023-08-19	2023-08-18	1996-05-29	27	NP	No/Unknown
403	2023-08-19	2023-08-18	1998-11-27	24	NP	No/Unknown
404	2023-08-19	2023-08-17	2000-08-28	22	NP	No/Unknown
405	2023-08-21	2023-08-17	1979-05-31	44	NP	No/Unknown
406	2023-08-21	2023-08-17	1953-10-28	69	NP	No/Unknown
407	2023-08-21	2023-08-19	1958-09-14	64	NP	No/Unknown
408	2023-08-21	2023-08-20	1992-07-29	31	NP	No/Unknown
409	2023-08-21	2023-08-20	1988-12-25	34	NP	No/Unknown
410	2023-08-21	2023-08-19	1981-01-03	42	NP	No/Unknown
411	2023-08-21	2023-08-19	1977-12-30	45	NP	No/Unknown
412	2023-08-21	2023-08-19	1984-04-04	39	NP	No/Unknown
413	2023-08-22	2023-08-21	1997-11-21	25	NP	No/Unknown
414	2023-08-22	2023-08-18	1978-05-06	45	NP	No/Unknown
415	2023-08-22	2023-08-21	2000-07-29	23	NP	No/Unknown
416	2023-08-22	2023-08-21	1989-08-22	34	NP	No/Unknown
418	2023-08-22	2023-08-21	1998-12-08	24	NP	No/Unknown
421	2023-08-22	2023-08-21	1976-12-14	46	NP	No/Unknown
422	2023-08-22	2023-08-18	1974-09-20	48	Black	No/Unknown
424	2023-08-22	2023-08-21	1978-03-02	45	Black	No/Unknown
426	2023-08-22	2023-08-21	1969-01-13	54	Black	No/Unknown
427	2023-08-22	2023-08-21	1988-09-30	34	NP	No/Unknown
428	2023-08-22	2023-08-18	1975-03-09	48	NP	No/Unknown
429	2023-08-22	2023-08-21	1987-01-21	36	White	No/Unknown
430	2023-08-22	2023-08-21	1989-10-24	33	Black	No/Unknown
431	2023-08-22	2023-08-21	1995-02-11	28	NP	No/Unknown
432	2023-08-22	2023-08-16	1994-08-02	29	Black	No/Unknown
433	2023-08-22	2023-08-17	1993-08-26	29	NP	No/Unknown
434	2023-08-22	2023-08-21	1991-01-23	32	NP	No/Unknown
435	2023-08-22	2023-08-18	1983-09-07	39	NP	No/Unknown
437	2023-08-22	2023-08-18	1976-02-10	47	NP	No/Unknown
438	2023-08-22	2023-08-21	2003-01-12	20	NP	No/Unknown
439	2023-08-22	2023-08-21	1993-04-07	30	NP	No/Unknown
440	2023-08-22	2023-08-21	1985-02-22	38	NP	No/Unknown
441	2023-08-22	2023-08-21	2002-08-19	21	NP	No/Unknown
443	2023-08-22	2023-08-21	1996-08-28	26	White	No/Unknown
444	2023-08-22	2023-08-21	1980-09-10	42	NP	No/Unknown
446	2023-08-22	2023-08-21	1987-02-15	36	NP	No/Unknown
447	2023-08-22	2023-08-21	1995-01-18	28	Black	No/Unknown
449	2023-08-22	2023-08-18	1970-05-20	53	White	No/Unknown
450	2023-08-22	2023-08-18	1945-11-10	77	White	No/Unknown
451	2023-08-22	2023-08-21	2000-05-08	23	Black	No/Unknown
452	2023-08-22	2023-08-21	1996-05-13	27	NP	No/Unknown
453	2023-08-22	2023-08-21	1980-05-25	43	NP	No/Unknown
454	2023-08-22	2023-08-21	1974-08-16	49	NP	No/Unknown
455	2023-08-22	2023-08-21	1980-12-16	42	NP	No/Unknown
456	2023-08-22	2023-08-20	1989-06-05	34	NP	No/Unknown
457	2023-08-22	2023-08-21	1989-01-13	34	NP	No/Unknown
458	2023-08-22	2023-08-21	1996-09-26	26	NP	No/Unknown
459	2023-08-22	2023-08-18	2001-02-05	22	White	No/Unknown
461	2023-08-22	2023-08-21	1998-05-18	25	Black	No/Unknown
462	2023-08-22	2023-08-18	2005-09-27	17	NP	No/Unknown
463	2023-08-22	2023-08-21	1999-09-15	23	NP	No/Unknown
464	2023-08-22	2023-08-21	1996-04-22	27	NP	No/Unknown
465	2023-08-22	2023-08-21	1981-04-07	42	Black	No/Unknown
466	2023-08-22	2023-08-21	2007-05-02	16	NP	No/Unknown
467	2023-08-22	2023-08-21	1988-01-04	35	NP	No/Unknown
468	2023-08-22	2023-08-21	2003-08-06	20	NP	No/Unknown
469	2023-08-22	2023-08-21	1998-03-16	25	NP	No/Unknown
470	2023-08-22	2023-08-21	1997-02-01	26	NP	No/Unknown
471	2023-08-22	2023-08-21	1989-12-12	33	NP	No/Unknown
472	2023-08-22	2023-08-21	1980-04-18	43	NP	No/Unknown
473	2023-08-22	2023-08-21	1992-07-30	31	NP	No/Unknown
474	2023-08-22	2023-08-21	1987-07-15	36	NP	No/Unknown
475	2023-08-22	2023-08-21	1993-04-17	30	NP	No/Unknown
476	2023-08-22	2023-08-21	1994-11-15	28	NP	No/Unknown
477	2023-08-22	2023-08-21	1985-07-20	38	NP	No/Unknown
478	2023-08-22	2023-08-21	1993-11-10	29	NP	No/Unknown
479	2023-08-22	2023-08-20	1983-07-27	40	NP	No/Unknown
480	2023-08-22	2023-08-21	1988-08-05	35	NP	No/Unknown
482	2023-08-22	2023-08-21	1999-08-10	24	NP	No/Unknown
483	2023-08-22	2023-08-21	2001-03-09	22	NP	No/Unknown
484	2023-08-22	2023-08-21	1961-07-17	62	NP	No/Unknown
485	2023-08-22	2023-08-21	2002-01-05	21	NP	No/Unknown
486	2023-08-22	2023-08-21	1981-09-13	41	NP	No/Unknown
487	2023-08-22	2023-08-21	1974-08-06	49	NP	No/Unknown
488	2023-08-22	2023-08-18	1971-12-22	51	White	No/Unknown
489	2023-08-22	2023-08-21	2006-01-08	17	NP	No/Unknown
490	2023-08-22	2023-08-21	1993-04-01	30	White	No/Unknown
491	2023-08-22	2023-08-21	1975-08-21	48	NP	No/Unknown
492	2023-09-02	2023-09-01	1983-10-06	39	White	No/Unknown
493	2023-09-02	2023-09-01	1979-12-24	43	NP	No/Unknown
494	2023-09-02	2023-09-01	1975-01-21	48	White	No/Unknown
495	2023-09-02	2023-09-01	1996-05-02	27	Black	No/Unknown
496	2023-09-02	2023-09-01	2002-08-31	21	White	No/Unknown
498	2023-09-02	2023-09-01	1962-11-24	60	NP	No/Unknown
499	2023-09-02	2023-08-29	2001-12-18	21	White	No/Unknown
500	2023-09-02	2023-08-31	1992-06-09	31	NP	No/Unknown
503	2023-09-02	2023-09-01	1989-11-29	33	NP	No/Unknown
504	2023-09-02	2023-09-01	1999-07-22	24	NP	No/Unknown
505	2023-09-02	2023-09-01	1961-01-23	62	NP	No/Unknown
506	2023-09-02	2023-09-01	1993-11-27	29	Black	No/Unknown
507	2023-09-02	2023-08-31	1999-01-08	24	NP	No/Unknown
508	2023-09-02	2023-09-01	1970-10-23	52	White	No/Unknown
509	2023-09-02	2023-09-01	2002-02-04	21	NP	No/Unknown
510	2023-09-02	2023-09-01	2004-09-11	18	NP	No/Unknown
511	2023-09-02	2023-09-01	1990-08-14	33	NP	No/Unknown
513	2023-09-02	2023-09-01	1984-09-09	39	NP	No/Unknown
514	2023-09-02	2023-08-31	1950-03-16	73	White	No/Unknown
515	2023-09-02	2023-09-01	1986-03-11	37	NP	Yes
516	2023-09-02	2023-09-01	1994-03-26	29	NP	No/Unknown
517	2023-09-02	2023-09-01	2002-03-08	21	NP	No/Unknown
518	2023-09-02	2023-09-01	1971-09-19	51	NP	No/Unknown
519	2023-09-02	2023-09-01	1993-12-16	29	NP	No/Unknown
520	2023-09-02	2023-08-31	2002-03-20	21	Black	No/Unknown
521	2023-09-02	2023-09-01	1986-06-12	37	NP	No/Unknown
522	2023-09-02	2023-09-01	1987-02-26	36	NP	No/Unknown
523	2023-09-02	2023-09-01	1995-11-26	27	NP	No/Unknown
524	2023-09-02	2023-09-01	1973-10-23	49	NP	No/Unknown
525	2023-09-02	2023-08-31	1998-12-14	24	NP	No/Unknown
528	2023-09-02	2023-09-01	1968-04-27	55	NP	No/Unknown
529	2023-09-02	2023-08-31	1976-11-29	46	NP	No/Unknown
530	2023-09-02	2023-09-01	1981-07-12	42	NP	No/Unknown
531	2023-09-02	2023-08-31	1999-02-01	24	NP	No/Unknown
532	2023-09-02	2023-08-31	1964-10-07	58	NP	No/Unknown
533	2023-09-02	2023-08-31	1968-11-16	54	NP	No/Unknown
534	2023-09-02	2023-09-01	1965-04-23	58	NP	No/Unknown
535	2023-09-02	2023-08-29	1968-09-13	54	NP	No/Unknown
536	2023-09-02	2023-08-30	1974-05-11	49	NP	No/Unknown
537	2023-09-02	2023-08-31	1994-12-20	28	NP	No/Unknown
538	2023-09-02	2023-09-01	1998-11-16	24	NP	No/Unknown
539	2023-09-02	2023-09-01	2000-01-18	23	White	No/Unknown
540	2023-09-02	2023-09-01	1997-08-20	26	NP	No/Unknown
541	2023-09-02	2023-09-01	2006-01-04	17	Black	No/Unknown
542	2023-09-02	2023-08-31	1970-07-31	53	NP	No/Unknown
543	2023-09-02	2023-09-01	1987-06-09	36	NP	No/Unknown
544	2023-09-02	2023-09-01	1992-01-07	31	White	No/Unknown
545	2023-09-02	2023-08-31	1993-12-07	29	NP	No/Unknown
547	2023-09-02	2023-09-01	1973-07-06	50	NP	No/Unknown
548	2023-09-02	2023-09-01	1994-04-16	29	NP	No/Unknown
549	2023-09-02	2023-09-01	1993-11-10	29	NP	No/Unknown
550	2023-09-02	2023-09-01	1997-01-01	26	NP	Yes
551	2023-09-02	2023-09-01	1977-06-05	46	NP	No/Unknown
552	2023-09-02	2023-08-31	1957-04-27	66	White	No/Unknown
553	2023-09-02	2023-08-31	1999-12-28	23	NP	No/Unknown
555	2023-09-02	2023-09-01	1989-10-16	33	White	No/Unknown
556	2023-09-02	2023-09-01	1996-01-21	27	NP	No/Unknown
557	2023-09-02	2023-09-01	1972-08-02	51	White	No/Unknown
558	2023-09-02	2023-09-01	2001-04-26	22	White	No/Unknown
559	2023-09-02	2023-09-01	1995-06-07	28	NP	No/Unknown
560	2023-09-02	2023-09-01	1992-08-16	31	NP	No/Unknown
561	2023-09-02	2023-09-01	1973-03-17	50	NP	No/Unknown
562	2023-09-02	2023-08-31	2001-04-23	22	Other	No/Unknown
563	2023-09-02	2023-08-31	1993-07-24	30	NP	Yes
564	2023-09-02	2023-09-01	2002-05-29	21	NP	No/Unknown
565	2023-09-02	2023-08-31	2005-07-02	18	White	No/Unknown
566	2023-09-02	2023-08-30	2002-03-31	21	NP	No/Unknown
567	2023-09-02	2023-08-31	1941-01-31	82	NP	No/Unknown
568	2023-09-02	2023-08-31	1986-08-20	37	White	No/Unknown
569	2023-09-02	2023-09-01	1986-02-18	37	NP	No/Unknown
571	2023-09-05	2023-08-31	1997-03-30	26	NP	No/Unknown
572	2023-09-02	2023-09-01	1981-05-21	42	Asian	No/Unknown
573	2023-09-02	2023-08-31	2004-07-01	19	NP	No/Unknown
574	2023-09-02	2023-09-01	1995-01-25	28	White	No/Unknown
575	2023-09-02	2023-09-01	1987-10-12	35	NP	No/Unknown
576	2023-09-02	2023-08-31	1986-08-23	37	NP	No/Unknown
577	2023-09-02	2023-09-01	1976-04-01	47	White	No/Unknown
578	2023-09-02	2023-09-01	1983-06-12	40	NP	No/Unknown
579	2023-09-02	2023-08-31	1999-05-06	24	NP	No/Unknown
580	2023-09-02	2023-09-01	1965-07-03	58	NP	No/Unknown
581	2023-09-02	2023-09-01	1986-06-05	37	NP	No/Unknown
582	2023-09-02	2023-09-01	2004-11-29	18	White	No/Unknown
583	2023-09-02	2023-08-31	1998-09-20	24	White	No/Unknown
584	2023-09-02	2023-09-01	1963-09-10	60	White	No/Unknown
585	2023-09-02	2023-08-31	1974-09-27	48	NP	No/Unknown
586	2023-09-02	2023-09-01	2002-06-14	21	NP	Yes
587	2023-09-05	2023-09-01	1994-12-24	28	NP	No/Unknown
588	2023-09-05	2023-09-02	1974-10-20	48	NP	No/Unknown
589	2023-09-02	2023-08-31	1979-01-29	44	NP	No/Unknown
590	2023-09-05	2023-09-01	1983-01-20	40	NP	No/Unknown
591	2023-09-02	2023-09-02	1998-03-18	25	NP	No/Unknown
592	2023-09-02	2023-09-01	1994-07-28	29	White	No/Unknown
593	2023-09-02	2023-09-01	1989-10-26	33	Black	No/Unknown
594	2023-09-02	2023-09-01	1987-10-20	35	NP	No/Unknown
595	2023-09-02	2023-09-01	2010-06-27	13	NP	No/Unknown
596	2023-09-02	2023-09-01	1980-10-30	42	NP	No/Unknown
597	2023-09-02	2023-08-31	1994-02-25	29	NP	No/Unknown
598	2023-09-02	2023-09-01	1957-10-11	65	White	No/Unknown
599	2023-09-05	2023-09-02	1990-11-06	32	NP	No/Unknown
600	2023-09-05	\N	1999-07-25	24	NP	No/Unknown
601	2023-09-02	2023-09-01	1997-04-03	26	NP	No/Unknown
602	2023-09-02	2023-09-01	1977-07-15	46	NP	No/Unknown
603	2023-09-02	2023-09-01	1983-06-27	40	NP	No/Unknown
604	2023-09-02	2023-09-01	1990-08-16	33	Black	No/Unknown
605	2023-09-02	2023-08-31	1962-12-08	60	NP	No/Unknown
606	2023-09-02	2023-08-31	1969-02-08	54	NP	Yes
607	2023-09-02	2023-09-01	1992-06-05	31	NP	No/Unknown
608	2023-09-02	2023-08-31	1985-12-13	37	White	No/Unknown
609	2023-09-02	2023-08-30	1994-10-07	28	NP	No/Unknown
610	2023-09-02	2023-08-31	1986-03-09	37	NP	No/Unknown
611	2023-09-05	\N	1983-09-27	39	NP	No/Unknown
612	2023-09-02	2023-09-01	1986-06-10	37	NP	No/Unknown
613	2023-09-02	2023-08-30	1993-03-16	30	White	No/Unknown
614	2023-09-02	2023-09-01	1998-05-29	25	White	No/Unknown
615	2023-09-05	2023-08-31	1992-06-19	31	NP	No/Unknown
616	2023-09-02	2023-09-01	1987-12-03	35	White	No/Unknown
617	2023-09-02	2023-08-31	1988-04-18	35	NP	No/Unknown
618	2023-09-02	2023-08-31	2004-09-24	18	NP	No/Unknown
619	2023-09-05	2023-08-31	1958-06-25	65	NP	No/Unknown
620	2023-09-02	2023-09-01	1969-10-26	53	NP	No/Unknown
621	2023-09-02	2023-09-01	1988-04-08	35	White	No/Unknown
622	2023-09-02	2023-08-31	1974-08-27	49	NP	No/Unknown
623	2023-09-02	2023-09-01	2006-11-29	16	NP	No/Unknown
624	2023-09-02	2023-08-29	1984-01-27	39	White	No/Unknown
625	2023-09-05	2023-09-01	1991-08-05	32	NP	No/Unknown
626	2023-09-02	2023-09-01	1982-01-10	41	Other	No/Unknown
627	2023-09-02	2023-08-31	1966-03-29	57	Other	No/Unknown
628	2023-09-05	2023-09-01	1974-09-04	49	NP	No/Unknown
629	2023-09-02	2023-09-01	1981-01-09	42	White	No/Unknown
630	2023-09-02	2023-09-01	1973-03-29	50	NP	No/Unknown
631	2023-09-05	2023-09-02	1968-05-05	55	NP	No/Unknown
632	2023-09-02	2023-09-01	1988-10-24	34	NP	No/Unknown
633	2023-09-05	2023-09-02	2002-11-13	20	NP	No/Unknown
634	2023-09-05	2023-09-03	1995-12-12	27	NP	No/Unknown
636	2023-09-02	2023-09-01	2003-09-27	19	NP	No/Unknown
637	2023-09-02	2023-09-01	1984-05-11	39	NP	No/Unknown
638	2023-09-02	2023-08-31	2001-01-22	22	NP	Yes
639	2023-09-02	2023-09-01	1986-06-18	37	Other	No/Unknown
640	2023-09-02	2023-09-01	1993-10-13	29	White	No/Unknown
641	2023-09-02	2023-09-01	1971-01-02	52	White	No/Unknown
643	2023-09-05	2023-09-03	1997-12-09	25	NP	No/Unknown
644	2023-09-05	2023-09-03	1998-12-10	24	NP	No/Unknown
646	2023-09-02	2023-09-01	2005-09-30	17	NP	No/Unknown
647	2023-09-05	2023-09-04	1995-10-01	27	NP	No/Unknown
648	2023-09-02	2023-08-31	1958-07-17	65	NP	No/Unknown
649	2023-09-02	2023-08-31	2003-01-21	20	NP	No/Unknown
650	2023-09-02	2023-08-30	2000-06-07	23	White	No/Unknown
651	2023-09-05	2023-09-04	1989-05-19	34	NP	No/Unknown
652	2023-09-02	2023-09-01	1995-12-08	27	Other	No/Unknown
653	2023-09-02	2023-09-01	1982-11-04	40	NP	No/Unknown
655	2023-09-02	2023-08-30	1986-01-27	37	NP	No/Unknown
656	2023-09-02	2023-08-31	1998-08-14	25	White	No/Unknown
657	2023-09-05	2023-09-05	1997-10-22	25	White	No/Unknown
658	2023-09-02	2023-09-01	1978-06-12	45	Other	No/Unknown
659	2023-09-02	2023-09-01	1972-07-02	51	NP	No/Unknown
660	2023-09-02	2023-09-01	1985-12-14	37	White	No/Unknown
661	2023-09-02	2023-08-30	1989-06-23	34	American Indian	No/Unknown
662	2023-09-02	2023-09-01	2001-04-20	22	NP	No/Unknown
663	2023-09-06	2023-09-05	1994-07-06	29	Black	No/Unknown
664	2023-09-02	2023-08-31	1968-01-20	55	White	No/Unknown
665	2023-09-02	2023-09-01	1997-09-12	25	White	No/Unknown
666	2023-09-02	\N	1993-12-21	29	White	No/Unknown
667	2023-09-02	2023-08-31	1956-09-12	67	NP	No/Unknown
668	2023-09-02	2023-09-01	2001-05-17	22	NP	No/Unknown
669	2023-09-02	2023-08-31	1976-01-23	47	NP	No/Unknown
670	2023-09-06	2023-09-05	1999-06-20	24	White	No/Unknown
672	2023-09-02	2023-09-01	2000-03-03	23	Black	Yes
673	2023-09-02	2023-09-01	1989-04-05	34	Asian	No/Unknown
674	2023-09-02	2023-08-31	1988-08-21	35	NP	No/Unknown
675	2023-09-02	2023-08-31	1993-09-27	29	NP	No/Unknown
676	2023-09-06	2023-09-05	1985-09-17	37	NP	No/Unknown
677	2023-09-02	2023-08-31	1995-04-04	28	NP	No/Unknown
678	2023-09-06	2023-09-05	2000-05-25	23	White	No/Unknown
679	2023-09-02	2023-08-29	2001-04-30	22	NP	Yes
680	2023-09-02	2023-08-29	1984-09-29	38	NP	Yes
681	2023-09-02	2023-09-01	1975-06-20	48	NP	No/Unknown
682	2023-09-02	2023-08-31	1997-08-30	26	Black	No/Unknown
683	2023-09-02	2023-09-01	1986-11-30	36	NP	No/Unknown
684	2023-09-02	2023-09-01	2001-08-08	22	NP	No/Unknown
685	2023-09-02	2023-08-31	1981-01-18	42	NP	No/Unknown
686	2023-09-02	2023-09-01	1949-10-17	73	White	No/Unknown
687	2023-09-02	2023-09-01	1998-09-09	24	NP	No/Unknown
688	2023-09-06	2023-09-05	1978-05-28	45	NP	No/Unknown
689	2023-09-02	2023-08-31	2000-02-12	23	NP	No/Unknown
690	2023-09-02	2023-09-01	1973-01-12	50	NP	No/Unknown
691	2023-09-02	2023-09-01	1990-04-02	33	NP	No/Unknown
693	2023-09-02	2023-08-31	1985-02-28	38	White	No/Unknown
694	2023-09-02	2023-08-31	1973-02-16	50	White	No/Unknown
695	2023-09-02	2023-08-31	1985-02-21	38	Black	No/Unknown
696	2023-09-02	2023-09-01	1939-01-25	84	NP	No/Unknown
697	2023-09-02	2023-09-01	2002-02-07	21	NP	No/Unknown
698	2023-09-02	2023-09-01	1962-01-18	61	NP	No/Unknown
699	2023-09-06	2023-09-05	2001-07-15	22	Black	No/Unknown
700	2023-09-02	2023-08-31	1989-05-10	34	White	No/Unknown
701	2023-09-02	2023-09-01	1995-05-18	28	NP	No/Unknown
702	2023-09-02	2023-09-01	1989-06-13	34	NP	No/Unknown
703	2023-09-02	2023-09-01	1989-04-09	34	NP	No/Unknown
704	2023-09-06	2023-09-05	1997-04-15	26	NP	No/Unknown
705	2023-09-02	2023-09-01	1994-10-22	28	NP	No/Unknown
706	2023-09-02	2023-08-31	1988-06-28	35	NP	No/Unknown
708	2023-09-02	2023-09-01	1987-12-09	35	NP	No/Unknown
710	2023-09-02	2023-08-31	1984-09-08	39	NP	No/Unknown
711	2023-09-02	2023-09-01	1999-06-23	24	NP	No/Unknown
712	2023-09-02	2023-09-01	2004-07-14	19	NP	No/Unknown
713	2023-09-02	2023-08-31	1987-03-09	36	NP	No/Unknown
714	2023-09-02	2023-08-31	1988-07-11	35	NP	No/Unknown
715	2023-09-02	2023-09-01	1996-11-08	26	NP	No/Unknown
716	2023-09-02	2023-09-01	1989-09-03	34	NP	Yes
717	2023-09-06	2023-09-05	2000-11-27	22	NP	No/Unknown
718	2023-09-02	2023-09-01	1988-04-18	35	NP	No/Unknown
719	2023-09-02	2023-09-01	1982-09-14	40	NP	No/Unknown
720	2023-09-02	2023-09-01	1997-01-29	26	NP	No/Unknown
721	2023-09-02	2023-09-01	1966-06-18	57	NP	No/Unknown
722	2023-09-06	2023-09-04	1999-07-23	24	NP	No/Unknown
723	2023-09-02	2023-09-01	1961-08-22	62	NP	No/Unknown
724	2023-09-02	2023-09-01	1976-06-02	47	NP	No/Unknown
725	2023-09-02	2023-09-01	1981-08-10	42	NP	No/Unknown
726	2023-09-02	2023-09-01	2000-09-23	22	NP	No/Unknown
727	2023-09-02	2023-09-01	2004-02-02	19	White	No/Unknown
729	2023-09-02	2023-08-30	1988-03-24	35	Black	No/Unknown
730	2023-09-02	2023-08-31	1999-03-13	24	NP	Yes
731	2023-09-06	2023-09-05	1972-06-06	51	NP	No/Unknown
732	2023-09-02	2023-09-01	1990-06-27	33	NP	No/Unknown
733	2023-09-06	2023-09-05	2006-01-10	17	NP	No/Unknown
734	2023-09-06	2023-09-05	1976-09-17	46	NP	No/Unknown
735	2023-09-02	2023-08-31	1990-04-14	33	NP	No/Unknown
736	2023-09-06	2023-09-05	1993-10-29	29	NP	No/Unknown
737	2023-09-06	2023-09-05	2006-05-04	17	NP	No/Unknown
738	2023-09-02	2023-09-01	1973-12-07	49	NP	No/Unknown
739	2023-09-02	2023-09-01	2002-05-26	21	NP	No/Unknown
740	2023-09-06	2023-09-05	1999-05-09	24	NP	No/Unknown
741	2023-09-02	2023-08-30	1971-05-27	52	NP	No/Unknown
742	2023-09-06	2023-09-05	1966-02-20	57	Black	No/Unknown
743	2023-09-06	2023-09-05	1997-11-04	25	NP	No/Unknown
744	2023-09-02	2023-08-31	2001-03-29	22	NP	No/Unknown
745	2023-09-02	2023-09-01	1985-08-27	38	NP	No/Unknown
746	2023-09-02	2023-09-01	1985-09-23	37	NP	No/Unknown
747	2023-09-02	2023-08-30	1974-07-02	49	NP	No/Unknown
748	2023-09-02	2023-09-01	1987-05-30	36	NP	No/Unknown
749	2023-09-02	2023-08-31	1954-11-16	68	NP	No/Unknown
750	2023-09-02	\N	1999-07-05	24	Black	No/Unknown
751	2023-09-06	2023-09-05	2003-03-29	20	Other	No/Unknown
752	2023-09-02	2023-08-28	2000-06-15	23	NP	No/Unknown
753	2023-09-02	2023-09-01	1971-05-06	52	NP	No/Unknown
754	2023-09-06	2023-09-05	1992-12-12	30	White	No/Unknown
756	2023-09-02	2023-08-31	1989-09-14	33	NP	No/Unknown
757	2023-09-02	2023-08-31	1997-04-23	26	NP	No/Unknown
758	2023-09-06	2023-09-05	1990-04-06	33	NP	Yes
759	2023-09-06	2023-09-05	1986-07-28	37	NP	Yes
760	2023-09-02	2023-09-01	1990-01-04	33	NP	No/Unknown
761	2023-09-02	2023-08-30	1993-08-25	30	NP	No/Unknown
762	2023-09-06	2023-09-05	1983-11-10	39	NP	No/Unknown
763	2023-09-02	2023-09-01	1997-05-02	26	NP	No/Unknown
764	2023-09-02	2023-09-01	1943-02-11	80	NP	No/Unknown
765	2023-09-02	2023-09-01	1997-11-01	25	NP	Yes
766	2023-09-02	2023-09-01	1988-11-19	34	NP	No/Unknown
767	2023-09-02	2023-09-01	1984-05-29	39	NP	No/Unknown
768	2023-09-02	2023-09-01	1957-09-09	66	NP	No/Unknown
769	2023-09-02	2023-09-01	1968-10-03	54	NP	No/Unknown
770	2023-09-06	2023-09-05	1977-05-19	46	Black	No/Unknown
771	2023-09-02	2023-08-31	1995-03-23	28	NP	No/Unknown
772	2023-09-02	2023-09-01	1987-08-01	36	NP	No/Unknown
773	2023-09-02	2023-08-31	1998-01-01	25	NP	No/Unknown
774	2023-09-02	2023-09-01	2001-09-21	21	White	No/Unknown
775	2023-09-06	2023-09-05	1993-05-28	30	Black	No/Unknown
776	2023-09-02	2023-09-01	1988-02-08	35	NP	No/Unknown
777	2023-09-02	2023-09-01	1992-09-11	30	NP	No/Unknown
778	2023-09-06	2023-09-05	1996-01-25	27	NP	No/Unknown
781	2023-09-06	2023-09-05	1975-12-19	47	NP	No/Unknown
782	2023-09-06	2023-09-05	1997-04-22	26	NP	No/Unknown
783	2023-09-06	2023-09-05	1986-09-26	36	NP	No/Unknown
784	2023-09-02	2023-09-01	1960-08-20	63	NP	No/Unknown
785	2023-09-06	2023-09-01	2006-02-14	17	NP	No/Unknown
786	2023-09-06	2023-09-05	2002-07-11	21	NP	No/Unknown
787	2023-09-06	2023-09-05	1995-04-20	28	White	No/Unknown
788	2023-09-06	2023-09-05	2000-08-02	23	NP	No/Unknown
789	2023-09-02	2023-09-01	1999-08-31	24	NP	No/Unknown
790	2023-09-06	2023-09-05	1974-05-01	49	NP	No/Unknown
791	2023-09-06	2023-09-05	1986-04-15	37	NP	No/Unknown
792	2023-09-06	2023-09-05	1974-01-17	49	White	No/Unknown
793	2023-09-06	2023-09-05	2007-06-11	16	Black	No/Unknown
794	2023-09-06	2023-09-05	2006-02-01	17	Black	No/Unknown
795	2023-09-06	2023-09-05	2001-01-10	22	NP	No/Unknown
796	2023-09-02	2023-09-01	1986-08-11	37	NP	No/Unknown
797	2023-09-06	2023-09-01	1948-05-22	75	Black	No/Unknown
798	2023-09-02	2023-09-01	1985-03-14	38	White	No/Unknown
799	2023-09-06	2023-09-01	1984-10-27	38	NP	No/Unknown
800	2023-09-06	2023-09-05	1997-02-03	26	NP	Yes
801	2023-09-06	2023-08-31	1994-09-23	28	NP	No/Unknown
803	2023-09-02	2023-09-01	1993-11-13	29	NP	No/Unknown
804	2023-09-06	2023-09-05	1980-10-15	42	NP	No/Unknown
805	2023-09-02	2023-09-01	2000-07-25	23	NP	No/Unknown
806	2023-09-06	2023-09-01	1985-05-08	38	NP	No/Unknown
807	2023-09-06	2023-09-01	1985-05-08	38	NP	No/Unknown
808	2023-09-06	2023-08-31	1985-08-23	38	NP	No/Unknown
809	2023-09-06	2023-09-05	1997-05-07	26	White	No/Unknown
810	2023-09-06	2023-09-05	1989-08-12	34	Other	Yes
811	2023-09-06	2023-09-05	1998-11-26	24	Black	Yes
812	2023-09-06	2023-08-31	1967-05-09	56	NP	No/Unknown
813	2023-09-02	2023-08-31	1974-03-14	49	NP	No/Unknown
814	2023-09-06	2023-09-01	1941-10-24	81	NP	No/Unknown
815	2023-09-06	2023-09-05	2003-08-29	20	NP	No/Unknown
817	2023-09-06	2023-09-05	1985-08-15	38	NP	No/Unknown
818	2023-09-06	2023-09-05	1990-04-15	33	White	No/Unknown
819	2023-09-06	2023-09-01	1971-04-23	52	White	No/Unknown
820	2023-09-06	2023-09-05	2004-10-06	18	White	No/Unknown
821	2023-09-06	2023-09-01	1998-12-19	24	NP	No/Unknown
822	2023-09-06	2023-09-05	2000-01-25	23	NP	No/Unknown
823	2023-09-06	2023-09-05	1979-02-20	44	NP	No/Unknown
824	2023-09-06	2023-09-05	2006-02-27	17	NP	No/Unknown
825	2023-09-06	2023-09-05	1998-10-07	24	NP	No/Unknown
826	2023-09-02	2023-09-01	2002-04-29	21	NP	No/Unknown
827	2023-09-06	2023-09-05	1969-03-27	54	NP	No/Unknown
828	2023-09-06	2023-09-05	1990-12-31	32	White	Yes
829	2023-09-06	2023-09-02	1990-03-11	33	White	No/Unknown
830	2023-09-02	2023-08-31	1971-12-19	51	NP	No/Unknown
831	2023-09-02	2023-09-01	1997-09-23	25	NP	No/Unknown
832	2023-09-06	2023-09-05	2000-10-30	22	NP	No/Unknown
833	2023-09-06	2023-09-05	1999-03-08	24	NP	No/Unknown
834	2023-09-06	2023-09-05	1952-02-15	71	NP	No/Unknown
835	2023-09-06	2023-09-05	1999-06-18	24	NP	No/Unknown
836	2023-09-02	2023-09-01	1994-05-30	29	NP	No/Unknown
837	2023-09-02	2023-08-31	1988-02-25	35	NP	No/Unknown
838	2023-09-02	2023-09-01	2003-02-18	20	NP	No/Unknown
839	2023-09-02	2023-09-01	1983-09-16	39	NP	No/Unknown
840	2023-09-02	2023-08-31	1970-04-20	53	NP	No/Unknown
841	2023-09-02	2023-09-01	1983-03-25	40	NP	No/Unknown
842	2023-09-02	2023-09-01	1995-05-04	28	Black	No/Unknown
843	2023-09-06	2023-09-05	2001-07-03	22	NP	Yes
844	2023-09-06	2023-09-05	2001-08-26	22	NP	Yes
845	2023-09-06	2023-09-01	1973-06-01	50	NP	No/Unknown
846	2023-09-06	2023-09-05	1989-03-01	34	NP	Yes
847	2023-09-06	2023-09-01	1996-08-29	27	NP	No/Unknown
848	2023-09-06	2023-09-01	1994-03-12	29	NP	No/Unknown
849	2023-09-06	2023-09-05	1990-03-16	33	NP	No/Unknown
850	2023-09-06	2023-09-05	1942-08-09	81	NP	No/Unknown
851	2023-09-06	2023-09-05	1993-05-25	30	White	Yes
852	2023-09-06	2023-09-05	1971-02-05	52	NP	No/Unknown
853	2023-09-06	2023-09-05	1973-02-08	50	White	No/Unknown
854	2023-09-06	2023-09-05	2000-02-02	23	NP	No/Unknown
855	2023-09-02	2023-08-31	1996-11-27	26	NP	No/Unknown
856	2023-09-06	2023-09-05	1986-11-06	36	White	No/Unknown
857	2023-09-06	2023-09-01	1991-08-25	32	NP	No/Unknown
858	2023-09-06	2023-09-01	1974-04-16	49	White	No/Unknown
859	2023-09-06	2023-09-05	1981-05-04	42	Black	No/Unknown
860	2023-09-06	2023-09-05	1987-01-17	36	Black	No/Unknown
861	2023-09-06	2023-09-05	2003-09-17	19	White	No/Unknown
862	2023-09-06	\N	2001-09-11	22	White	No/Unknown
863	2023-09-02	2023-09-01	1991-12-31	31	NP	No/Unknown
864	2023-09-06	2023-09-05	1992-10-05	30	White	No/Unknown
865	2023-09-06	2023-09-05	1993-06-24	30	Black	No/Unknown
866	2023-09-06	2023-09-05	1994-06-07	29	NP	No/Unknown
867	2023-09-06	2023-09-05	1941-03-17	82	NP	No/Unknown
868	2023-09-06	2023-09-05	1994-10-13	28	NP	No/Unknown
869	2023-09-06	2023-09-01	2003-04-02	20	NP	No/Unknown
870	2023-09-06	2023-09-05	1953-08-15	70	NP	No/Unknown
871	2023-09-06	2023-09-05	1979-06-21	44	NP	No/Unknown
872	2023-09-02	2023-08-30	1959-03-14	64	Black	No/Unknown
873	2023-09-06	2023-09-05	1994-03-04	29	NP	Yes
874	2023-09-06	2023-09-01	1989-08-11	34	NP	No/Unknown
875	2023-09-06	2023-09-05	1987-09-13	36	NP	Yes
876	2023-09-06	2023-09-05	1994-12-16	28	NP	No/Unknown
877	2023-09-06	2023-09-05	1990-07-17	33	NP	No/Unknown
878	2023-09-06	2023-09-05	1963-04-11	60	NP	No/Unknown
879	2023-09-06	2023-09-05	1985-08-18	38	White	No/Unknown
880	2023-09-06	2023-09-05	1975-10-09	47	White	No/Unknown
881	2023-09-06	2023-09-05	1988-06-16	35	White	No/Unknown
882	2023-09-06	2023-09-05	1986-03-09	37	Black	Yes
883	2023-09-06	2023-09-05	1979-12-21	43	Black	No/Unknown
884	2023-09-06	2023-09-04	1984-02-21	39	NP	No/Unknown
885	2023-09-06	2023-09-05	1976-07-15	47	NP	No/Unknown
886	2023-09-06	2023-09-05	1977-05-27	46	NP	No/Unknown
887	2023-09-06	2023-08-31	1960-06-27	63	White	No/Unknown
888	2023-09-06	2023-09-05	1974-08-05	49	White	No/Unknown
889	2023-09-06	2023-09-01	1994-05-26	29	NP	No/Unknown
890	2023-09-06	2023-09-03	1989-01-27	34	NP	No/Unknown
891	2023-09-06	2023-09-05	1973-08-10	50	NP	No/Unknown
892	2023-09-06	2023-09-05	2000-07-20	23	NP	Yes
893	2023-09-02	2023-08-31	2001-10-10	21	NP	No/Unknown
894	2023-09-06	2023-09-01	2001-04-19	22	White	No/Unknown
895	2023-09-06	2023-09-05	1947-08-07	76	NP	No/Unknown
896	2023-09-06	2023-09-05	1955-03-21	68	NP	No/Unknown
897	2023-09-06	2023-09-05	2005-11-08	17	White	No/Unknown
898	2023-09-06	2023-09-05	1981-11-14	41	NP	No/Unknown
899	2023-09-06	2023-09-04	1991-07-23	32	Hispanic	No/Unknown
900	2023-09-02	2023-09-01	1997-04-29	26	NP	No/Unknown
901	2023-09-06	2023-09-05	1988-11-14	34	NP	No/Unknown
902	2023-09-02	2023-09-01	1948-11-10	74	NP	No/Unknown
903	2023-09-06	2023-09-05	1984-05-07	39	NP	No/Unknown
904	2023-09-06	2023-09-05	2002-01-08	21	NP	No/Unknown
905	2023-09-06	2023-08-30	1996-06-14	27	White	No/Unknown
906	2023-09-06	2023-09-05	1967-11-10	55	NP	No/Unknown
907	2023-09-06	2023-09-05	1957-09-02	66	NP	No/Unknown
908	2023-09-02	2023-09-01	1998-10-31	24	NP	No/Unknown
909	2023-09-06	2023-09-05	2003-04-16	20	White	No/Unknown
910	2023-09-06	2023-09-05	1990-07-10	33	NP	No/Unknown
911	2023-09-06	2023-09-05	1981-07-29	42	NP	No/Unknown
912	2023-09-02	2023-09-01	1943-09-29	79	White	No/Unknown
913	2023-09-06	2023-09-05	1951-10-22	71	White	No/Unknown
914	2023-09-02	2023-08-29	1984-03-01	39	White	No/Unknown
915	2023-09-06	2023-08-29	1997-09-09	25	NP	No/Unknown
916	2023-09-06	2023-09-05	1970-09-29	52	NP	No/Unknown
917	2023-09-06	2023-09-05	1963-08-16	60	NP	No/Unknown
918	2023-09-02	2023-09-01	1967-07-28	56	NP	No/Unknown
919	2023-09-06	2023-09-05	1995-05-22	28	NP	No/Unknown
920	2023-09-06	2023-09-01	2001-01-26	22	White	No/Unknown
922	2023-09-02	2023-09-01	2003-05-20	20	NP	No/Unknown
923	2023-09-06	2023-09-05	1970-05-22	53	NP	No/Unknown
924	2023-09-06	2023-09-05	1999-04-12	24	Other	No/Unknown
925	2023-09-06	2023-09-05	1977-01-21	46	NP	No/Unknown
926	2023-09-06	2023-08-31	1991-10-31	31	NP	No/Unknown
927	2023-09-06	2023-09-01	1989-04-26	34	Other	No/Unknown
928	2023-09-06	2023-08-31	1978-02-11	45	NP	No/Unknown
929	2023-09-02	2023-09-01	1967-07-07	56	Black	No/Unknown
930	2023-09-06	2023-09-05	1998-04-10	25	NP	No/Unknown
931	2023-09-06	2023-09-05	1988-04-21	35	White	No/Unknown
932	2023-09-06	2023-09-05	2004-07-14	19	White	No/Unknown
933	2023-09-02	2023-09-01	1973-01-11	50	White	No/Unknown
934	2023-09-02	2023-08-31	1983-08-23	40	NP	No/Unknown
935	2023-09-02	2023-08-31	2000-12-07	22	White	No/Unknown
936	2023-09-06	2023-09-05	2003-04-15	20	White	No/Unknown
937	2023-09-02	2023-08-31	1973-03-14	50	NP	No/Unknown
938	2023-09-06	2023-09-05	1988-08-07	35	NP	No/Unknown
939	2023-09-06	2023-09-05	2003-10-16	19	Black	No/Unknown
940	2023-09-06	2023-09-05	1943-12-21	79	White	No/Unknown
941	2023-09-06	2023-09-01	1959-12-28	63	NP	No/Unknown
942	2023-09-06	2023-09-05	1995-09-18	27	NP	No/Unknown
943	2023-09-06	2023-09-05	1998-05-05	25	NP	No/Unknown
944	2023-09-06	2023-09-01	1969-02-28	54	Black	No/Unknown
945	2023-09-06	\N	1976-10-22	46	NP	No/Unknown
946	2023-09-06	2023-09-05	1999-10-20	23	White	No/Unknown
947	2023-09-06	2023-09-05	1948-11-26	74	White	No/Unknown
948	2023-09-06	2023-09-05	1952-05-24	71	White	No/Unknown
949	2023-09-06	2023-09-05	1983-01-14	40	NP	No/Unknown
950	2023-09-06	2023-09-05	1994-04-16	29	NP	No/Unknown
951	2023-09-06	2023-09-05	2003-06-01	20	NP	No/Unknown
952	2023-09-06	2023-09-05	1992-11-07	30	Black	No/Unknown
953	2023-09-06	2023-09-05	2000-10-19	22	NP	No/Unknown
954	2023-09-06	2023-09-05	1993-05-24	30	NP	No/Unknown
955	2023-09-02	2023-08-30	1990-02-04	33	NP	Yes
956	2023-09-02	\N	1944-10-01	78	NP	No/Unknown
957	2023-09-02	2023-09-01	1958-10-26	64	Black	No/Unknown
958	2023-09-02	2023-09-01	1999-01-27	24	White	No/Unknown
959	2023-09-02	2023-09-01	1986-02-21	37	NP	No/Unknown
960	2023-09-02	2023-08-30	1982-03-10	41	NP	No/Unknown
961	2023-09-02	2023-09-01	1978-09-26	44	White	No/Unknown
962	2023-09-02	2023-08-31	2001-12-12	21	NP	No/Unknown
963	2023-09-02	\N	1992-11-07	30	NP	No/Unknown
964	2023-09-02	2023-09-01	1990-05-24	33	NP	No/Unknown
965	2023-09-02	2023-09-01	1953-10-26	69	NP	No/Unknown
966	2023-09-02	2023-09-01	1998-07-26	25	NP	No/Unknown
968	2023-09-02	2023-08-31	1965-06-28	58	NP	No/Unknown
969	2023-09-02	2023-09-01	1993-11-27	29	NP	No/Unknown
970	2023-09-02	2023-09-01	1984-08-14	39	NP	No/Unknown
971	2023-09-02	2023-08-31	2001-02-11	22	NP	No/Unknown
972	2023-09-02	2023-09-01	1991-03-27	32	NP	No/Unknown
973	2023-09-02	2023-08-31	1981-06-17	42	NP	No/Unknown
974	2023-09-02	2023-09-01	1989-09-30	33	NP	No/Unknown
975	2023-09-02	2023-09-01	1997-12-04	25	NP	No/Unknown
976	2023-09-02	2023-08-30	1975-11-08	47	NP	No/Unknown
977	2023-09-02	2023-08-31	1979-07-31	44	NP	No/Unknown
978	2023-09-02	2023-08-31	1970-12-15	52	NP	No/Unknown
979	2023-09-02	2023-09-01	2000-01-30	23	NP	No/Unknown
980	2023-09-02	2023-09-01	1999-12-13	23	NP	No/Unknown
981	2023-09-02	2023-08-28	1984-03-11	39	NP	No/Unknown
982	2023-09-02	2023-08-28	1990-04-12	33	NP	No/Unknown
983	2023-09-02	2023-08-31	1994-12-29	28	NP	No/Unknown
984	2023-09-02	2023-09-01	1995-02-20	28	NP	No/Unknown
985	2023-09-02	2023-09-01	1981-12-01	41	NP	No/Unknown
986	2023-09-02	2023-09-01	1989-11-05	33	NP	No/Unknown
987	2023-09-02	2023-09-01	1984-10-03	38	NP	No/Unknown
988	2023-09-02	2023-09-01	2000-07-14	23	NP	No/Unknown
989	2023-09-02	2023-09-01	2002-10-31	20	NP	No/Unknown
990	2023-09-02	2023-09-01	1969-12-08	53	NP	No/Unknown
991	2023-09-02	2023-09-01	1985-04-02	38	NP	Yes
992	2023-09-02	2023-09-01	1953-12-24	69	NP	No/Unknown
993	2023-09-02	2023-09-01	1989-10-10	33	NP	No/Unknown
994	2023-09-02	2023-08-30	2006-08-03	17	NP	No/Unknown
995	2023-09-02	2023-09-01	1988-11-19	34	NP	No/Unknown
996	2023-09-02	2023-09-01	2000-06-16	23	NP	No/Unknown
997	2023-09-02	2023-09-01	2004-02-08	19	NP	No/Unknown
998	2023-09-02	2023-09-01	1973-12-05	49	NP	No/Unknown
999	2023-09-02	2023-09-01	1960-01-23	63	NP	No/Unknown
1000	2023-09-02	2023-08-31	1984-01-25	39	NP	No/Unknown
1001	2023-09-02	2023-08-31	1989-07-25	34	NP	No/Unknown
1002	2023-09-02	2023-08-31	1993-11-10	29	NP	No/Unknown
1003	2023-09-02	2023-09-01	1995-10-06	27	NP	Yes
1004	2023-09-02	2023-09-01	1954-08-22	69	NP	No/Unknown
1005	2023-09-02	\N	1995-05-20	28	NP	No/Unknown
1006	2023-09-02	2023-08-29	2001-12-18	21	White	No/Unknown
1007	2023-09-02	2023-08-31	1992-06-09	31	NP	No/Unknown
1008	2023-09-02	2023-08-31	1999-01-08	24	NP	No/Unknown
					NP
					NP
					NP
					NP
					NP
					NP
					NP
					NP
					NP
					NP
					NP
					NP
					NP

## Sheet: qPCR gDNA concentrations
Sample#	Bacteroides fragilis	Mobiluncus curtisii	Streptococcus anginosus	Sneathia sanguinegens	Fannyhessea vaginae	Mobiluncus mulieris	Ureaplasma urealyticum	Mycoplasma hominis	Megasphaera 1	Megasphaera 2	Mycoplasma genitalium	Gardnerella vaginalis	Lactobacillus acidophilus	Prevotella bivia	Bifidobacterium breve	BVAB-2	BVAB-1	BVAB-3	Lactobacillus gasseri	Lactobacillus iners	Lactobacillus crispatus	Lactobacillus jensenii	Total gemome copies/uL
1									5.76773			3.94802					4.76396	4.20729		5.22947			23.9165
1
1
2				5.12658		5.92758			6.61126			5.16831					6.58567			6.16193			35.5813
2
2
3					5.59635				6.02537			4.31614		4.45887						4.97242			25.3691
3
3
4					6.57766			3.89297	6.18552			4.83111		4.46388						5.38141			31.3325
4
4
5				5.0011	3.59368				5.53198			4.62338		2.6845			6.69797			5.7467			33.8793
5
5
6					6.54206				6.55556			5.1142		6.52179						5.08794			29.8215
6
6
7					6.30507				5.79658			5.24077		6.71516						5.68217		4.53998	34.2797
7
7
8				3.48133	6.36627				6.43221			4.97411		2.98808		4.21579				4.53949			32.9973
8
8
9		4.59746			5.69537				4.66657			4.81855								4.76012			24.5381
9
9
10					4.43703				5.64737			3.7944		2.45957			5.78762			4.40733			26.5333
10
10
11					5.70427	6.42647			6.40038			4.61275		3.67839			6.1454	4.38609		5.19409			42.5478
11
11
12					5.35047				6.38247			4.45623						3.68661		6.00479			25.8806
12
12
13					6.2717				6.04526			5.27362								4.74035			22.3309
13
13
14				3.56947					5.37183			3.76541					5.79159			5.2482			23.7465
14
14
15					4.28349				5.72496			3.82435					5.93868			5.46051			25.232
15
15
16				4.96723					6.35064			4.83787					6.37994			6.32844			28.8641
16
16
17							4.7872	3.96003	6.19447			4.60116								6.32844			25.8713
17
17
18					6.67334				5.28529			3.94899		4.30758		4.75955	5.36524	3.55595		5.70715			39.6031
18
18
19					4.63952				4.60191			3.69005		2.71055			4.42705			4.1919			24.261
19
19
20					6.25946		5.18638		6.04924			4.24367								5.22635			26.9651
20
20
21				4.38263	6.21495				6.40436			4.17121					6.43759			4.3605			31.9712
21
21
22					5.24255				6.53964			5.08232		5.12915			7.30421			6.16713		4.80691	40.2719
22
22
23					5.74766				6.13578			5.60599		2.72959						5.32313			25.5422
23
23
24					4.43591			3.13688	5.90003	4.18672		3.69005		5.60906						4.75284			31.7115
24
24
25					3.32109				4.21098			3.57894		3.35878						4.73202	4.43597	3.60252	27.2403
25
25
26					4.29795		4.89091	4.36108	6.5854			4.66976		2.99208			6.76058			5.02446			39.5822
26
26
27					5.87561				6.22332			5.09005					6.12055			5.13269			28.4422
27
27
28		3.32229				4.57473			6.61623	3.29838		4.83884					6.48728			4.59257			33.7303
28
28
29		4.31984			6.64664				6.14672			4.44657		5.23234						5.27006			32.0622
29
29
30					4.90432				5.90401			4.00792		5.09608						4.95889			24.8712
30
30
31					5.42612			2.82919	5.92888			3.60019		3.27061			5.70712			5.53752			32.2996
31
31
32			4.8206	6.06673	5.3972	5.21947		5.65365	6.30389			5.55285					6.57573			5.77792	4.01902		55.3871
32
32
33					4.28349	5.16113			6.15219			4.47266					6.38889	3.96955		5.25549			35.6834
33
33
34		3.27683			5.66644	4.6552			6.10693			4.83111		4.46088				5.65733		4.49266		3.19783	42.3452
34
34
35		5.61603			5.14464				6.45807			4.37894		5.82948		4.57156		5.80371		5.37621			43.1786
35
35
36		4.55152		5.66537	4.56609				6.16861			3.83787		3.14437				4.58355		6.48975			39.0071
36
36
37					5.77659				6.62071			5.74319								5.93818			24.0787
37
37
38				5.51001	7.24855		5.18345	3.13031	5.33303			6.01275		5.13516				4.96473		5.19617			47.7142
38
38
39					4.54606				5.55983			4.47942		3.82266			6.46343			4.66646			29.5379
39
39
40					6.28727			7.00408	5.86521			5.78377		6.37952						5.35123			36.6711
40
40
41					6.11148				6.28499			5.16251								5.14101			22.7
41
41
42					5.25701				5.01174			5.07556								5.97981			21.3241
42
42
43					6.58545				6.41033			5.83208					6.54691	5.05413		4.46144			34.8903
43
43
44					5.95683				6.24321			5.90261		5.48883						5.04943			28.6409
44
44
45					5.37494				5.88063			4.57217		4.25148						5.00364			25.0829
45
45
46					3.4101				6.66498			4.13353		3.29065			6.3233			5.70195			29.5245
46
46
47				4.4882	3.13251				5.97911			4.69295		3.09228			5.74389			5.76647			32.8954
47
47
48					5.92679				6.41231			5.54126		4.28153				3.27645		5.97565			31.414
48
48
49				6.0986	6.42968			4.25983	6.52571			5.6514						5.51488		5.87886			40.359
49
49
50				5.15546		4.8282		3.22235	6.32577			4.64077		2.65945			6.4992	3.84085		5.70819	4.44702		47.3273
50
50
51					5.69203				6.22033			4.26493		2.64342			6.26168			5.53856			30.621
51
51
52						5.28686			5.8304			5.2572		5.32452						4.77677			26.4757
52
52
53		3.93763			6.45194				6.58739			6.13932		6.13506		4.45229				5.25549			38.9591
53
53
54					5.40721				6.20342			5.35575		4.88969						5.49069			27.3468
54
54
55		4.99824			6.70561				6.00448			6.15285		5.11111						4.84338			33.8157
55
55
56					6.70783				6.48891			6.00792		2.81174				5.46085		5.55833			33.0356
56
56
57					6.74232				6.43121			4.93546					6.83313			5.74045			30.6826
57
57
58					6.54317			2.6806	6.0005			5.2485		3.6824				4.50005		5.57082			34.226
58
58
59					7.11838				6.74754			6.5287		6.36449		4.67364				6.1713	3.62973		41.2338
59
59
60		4.49971			4.1255				6.24719			5.9944		3.54313				5.05904		5.05151			34.5205
60
60
61					6.76903				6.61027			6.26879		6.06292						6.55531			32.2663
61
61
62					5.55852				5.74087			3.7229								5.99334			21.0156
62
62
63				5.98407	6.09034				6.41729			5.97024		3.90682						6.41482			34.7836
63
63
64					6.96929			5.74964	6.14175			4.6601		5.52089						4.6623			33.704
64
64
65		3.39022		3.34837	4.28015	4.60692	4.89385		7.06784			4.55188		2.53321			7.16806			5.59371			47.4342
65
65
66				3.86276	5.63195				6.80623			3.95575								5.37621			25.6329
66
66
67					6.15487		6.12367	4.47416	5.95573			6.08135		4.71436						5.70403			39.2082
67
67
68					6.13818	6.15892		3.31703	5.60161			4.79826					7.26148	4.57078		5.13685			42.9831
68
68
69				5.84464	5.60859		5.39086		6.86591			4.61855								6.33365			34.6622
69
69
70					5.73654	6.16596		3.09481	6.4899			5.50164								4.80591			31.7948
70
70
71					4.43258				5.26141			4.57411					5.49344			4.50619			24.2677
71
71
72					5.5296				6.31185			6.20309								4.63836			22.6829
72
72
73					6.32955				6.34169			6.70164		6.13105						6.32324			31.8272
73
73
74					5.32043			4.58462	5.06346			4.54609					6.5638	5.26437		4.96306			36.3058
74
74
75		3.23284			5.67868				6.26509			5.20019								4.32719			24.704
75
75
76		4.88876			6.62328			4.80684	5.9438			5.09874						4.39984		5.8081			37.5694
76
76
77				5.77293	5.84891	6.03822	4.32639		6.11589			3.80792					6.80531			4.9412			43.6568
77
77
78					6.20383				6.45807			5.35092								4.26475			22.2776
78
78
79					5.57855		5.44663		5.43748			4.99633		2.76966						4.95057			29.1792
79
79
80					5.72764				6.69283			4.95092								6.54178			23.9132
80
80
81		4.31789			5.75935				6.04924			5.45623		4.55405						5.86013			31.9969
81
81
82		4.77146			5.2915				4.94907			4.92483		4.81856						4.53429	3.65185		32.9416
82
82
83					4.58166			3.40907	6.4153			5.20213		2.53021						6.3784			28.5168
83
83
84		4.35112			5.84557				6.95743			4.62435		2.89189			6.65921	5.2683		5.94547			42.5433
84
84
85					5.25923			3.99093	6.54163			4.7915								4.38859			24.9719
85
85
86		3.35748			5.11905	5.72742			6.20541			4.3915		2.96904			6.5002			4.52388			38.794
86
86
87					3.59813	5.32307	4.70795	4.42025	6.64608			5.24754		3.91384			6.209	5.23784		5.94651			51.2502
87
87
88					5.87005				6.62917			5.10068					6.93948			6.41274			30.9521
88
88
89		3.80567		5.32875	4.90654				6.1517			4.55768		5.37261			7.22769			4.95369			42.3043
89
89
90		3.22698			3.60369	6.02816		3.25786	6.86889			4.02242		3.59723			6.71089	4.3409		5.07649			46.7335
90
90
91					6.24722				6.35661			6.27556								5.95796			24.8373
91
91
92				4.53899	4.85314				6.10594			3.47459					6.68207			4.92039			30.5751
92
92
93					5.15354				5.36984			5.52386		4.58712						4.38339			25.0177
93
93
94					6.49533	6.2233			6.5466			3.34415		4.39275			6.55884			4.3605			37.9215
94
94
95					6.33734	4.89459	5.35271		6.38148			4.21565		5.55996			6.53995	5.10423		4.78614			49.1721
95
95
96					6.38073				6.34169			4.22048		4.5771			6.87984			5.2097			33.6095
96
96
97		4.00215			6.73231			5.94425	6.07013			6.03498		6.35147						4.5218			39.6571
97
97
98					4.89764				6.26509			5.09488					6.05893	4.28392		6.53866			33.1391
98
98
99					5.39386				6.68388			5.44271		5.47079						5.78416			28.7754
99
99
100							6.20096		5.7548			5.05816								5.69778			22.7117
100
100
101				6.47804	5.40387				6.16264			4.07169								5.8185			27.9347
101
101
102					4.73298				5.62548			4.22242		4.65024						4.29077			23.5219
102
102
103					4.05207			6.09283	6.02736			4.02531		2.55275			5.10187			4.94224			32.7944
103
103
104					5.74766		6.12269	3.11979	6.96837			5.82531		5.58702						6.37631			39.7472
104
104
105				3.46838	4.72519	5.24663			6.63812			4.41275					6.87984			4.94224			36.3132
105
105
106					6.89141				6.73063			4.49295		3.16241				4.64938		5.61973			31.5465
106
106
107					5.38496			3.55897	5.57077			3.86396		3.49604						4.29701			26.1717
107
107
109					4.83422				5.82443			4.69874		3.71446			3.55446			5.9923			28.6186
109
109
110					3.26101	4.5003	4.44379		5.41261			4.28618		2.46558						5.28879	4.08759		33.7459
110
110
111					4.15554				6.00846			3.87459		2.50416			6.8381	6.03458		5.45842			34.8739
111
111
112					5.4773				6.02139			5.83498		3.50306						5.72068			26.5574
112
112
113					5.84223				6.36258			5.02145					6.34715			5.32626			28.8997
113
113
114					6.59769				6.88183			5.20599		3.1053						5.14726			26.9381
114
114
115		3.99433			5.25256				6.28897			4.49874					7.22073			5.601			32.8563
115
115
116		3.59159			6.78905	6.54315			6.63613			5.56251								5.10251			34.2249
116
116
117		4.51535			6.74566				7.32349			5.75913		4.62218						5.54376			34.5096
117
117
118		3.24897			7.09947				6.38745			5.59826		4.90071					3.90165	5.20346			36.34
118
118
119					5.86337				6.68586			5.20309					6.47436			6.22125			30.4479
119
119
120					6.6433			4.09415	6.3397			5.42338		4.00601						4.77157			31.2781
120
120
121					5.9713				6.47797			5.51903		5.80844						5.13893			28.9157
121
121
122		3.50948			5.66644	6.05834			6.00846			4.71517		4.10219			6.4833			5.13685			41.6802
122
122
123					6.36627				6.73361			4.16444		6.19116			6.48927			4.02851			33.9733
123
123
124					7.17623				6.95245			6.41758		5.20629						6.28786			32.0404
124
124
125		3.6522		4.50115	5.72541				5.77668			5.24271						4.51773		4.51244			33.9283
125
125
126					6.64441		6.27727		6.48692			5.29681		5.6321			4.12592			5.27734			39.7408
126
126
127					4.70071	4.81714			6.90769			4.58184					7.21278			5.82995			34.0501
127
127
128					5.4773		5.51512		5.39769			4.80696								6.01623			27.2133
128
128
129					5.47842		5.29498	3.77594	5.29225			4.41565		3.06973						4.72474			32.0517
129
129
130				4.71826	3.4101				5.89307			4.58763					5.46164			6.59798			30.6687
130
130
131					4.25234				6.51577			5.92483						3.84183		4.78406			25.3188
131
131
132					7.11282			4.27955	6.99025			5.01565					7.31813			6.18275			36.8991
132
132
133					6.77681	4.07182			6.93355			5.82338		2.5798				5.50604		6.39296			38.0844
133
133
134				4.81984	5.4773	4.10199			5.78365			5.01758					6.89972			5.94026			38.0404
134
134
135					6.86582	7.03299			6.9425			5.61662		2.6304						5.97044	4.84959		39.9084
135
135
136				4.19739	5.23476	4.96097			4.83667			5.01179		2.39796			5.38014	3.81138		5.48756			41.3186
136
136
137		4.32962			6.91923				6.80822			5.08039								5.80393			28.9414
137
137
138		5.03734		5.16443	6.68558				5.91694			5.32386		2.76966			7.01501	5.66519		4.42398			48.002
138
138
139		5.34819			6.6433				6.3397			5.55478		2.59333				5.48639		6.6625			38.6282
139
139
140					7.10503		5.32238		7.03004			4.67556		2.5783						6.00062			32.7119
140
140
141		4.22014			5.81998				6.55755			5.49874		3.58321						4.95785			30.6375
141
141
142					6.91478		4.67469		6.59037			5.09101		5.34255		4.57257				5.19201			38.378
142
142
143					4.11104			3.16844	4.54322			5.9944					5.10883			5.21074			28.1367
143
143
144					5.52514							3.54512					4.85043						13.9207
144
144
145					3.35447	5.9145		2.62209	7.01413			3.54029					7.3877			4.98907			34.8223
145
145
146					6.09368				7.09669			4.96638					7.68883			5.21074			31.0563
146
146
147					6.54762		4.93983	5.7549	6.14274			5.54995		6.48272						6.48038			41.8981
147
147
148					4.27681			3.5169	6.2074			4.30744		4.39475						5.59059			28.2939
148
148
149					5.7332			4.27561	6.46702			5.72097								4.92975			27.1266
149
149
150					5.62639		5.88886		5.04854			4.64271		4.02104				4.6258		4.98387			34.8372
150
150
151		3.29052			6.41522		4.68643		6.77539			5.29101								4.71537			31.1739
151
151
152					6.87695				6.52571			4.87266		2.69452						5.86638			26.8362
152
152
153					7.35091				7.26579			5.28522		2.38593						5.32834			27.6162
153
153
154					8.07076				7.08077			5.16831		3.73249		4.72013				6.09845			34.8709
154
154
155		6.06862			6.46306				7.14245			5.78957											25.4637
155
155
156				3.94841	6.54762	5.57755			5.80752			3.5857		3.81665			6.67412			4.90998		3.92326	44.7908
156
156
157					4.42813			5.4117	6.16463			5.24464		3.76455				4.40279		5.37725			34.7937
157
157
158					5.92234			6.65957	5.64737			5.20986		5.93768			4.18257			5.29191			38.8513
158
158
159					4.96328				6.89675														11.86
159
159
160		6.03734			6.90031							5.13353					7.2257	5.63965					30.9365
160
160
161				6.49099	6.28616				6.0373			5.36058		4.37271			6.15534			5.93402			40.6371
161
161
162					6.61215		6.06301		4.69044			5.09585		2.4746			4.53637			5.34603			34.8184
162
162
163		3.32375			6.15042				6.23525			4.68232		2.57229			6.88283			6.13175			35.9786
163
163
164					3.51024				5.50214			4.21662					6.42665	4.68278		5.76855			30.107
164
164
165					6.70895		6.50426		6.81021			4.82338		2.85683			6.75562			4.43959			38.8988
165
165
166					6.55652		4.80873		6.10892			4.44947		2.51618						5.78104	4.071		34.2919
166
166
167					5.96128		4.95157		5.37581			3.13643								4.54782			23.9729
167
167
168		3.3824			5.36938		4.98777		4.6974			5.37314		3.19146						5.40951			32.4111
168
168
169					7.18514				6.26808			4.94705		2.69452						5.07649			26.1713
169
169
170					5.62417		4.94179		5.99751			3.9915					4.27599			5.40535			30.2363
170
170
171					6.48976				6.35661			5.09295		4.63521						5.05776		3.55624	31.1885
171
171
172					4.99221			5.43011	5.93584			5.1857		2.87887			4.95975			5.05672	4.61181		39.051
172
172
173					5.99466				4.04188			5.49391					5.09392			6.19627		4.47541	31.296
173
173
174					5.93124			4.42025	6.01044			4.40986								4.80175			25.5735
174
174
175		3.39316			6.48086	4.70851	5.92016		6.64707			4.60309					7.19787			6.87064			45.8214
175
175
176					5.70427				5.43947			4.25237								6.20252			21.5986
176
176
177				6.30973	6.4308				5.717			4.65043								4.99324			28.1012
177
177
178					6.94815		5.74895	5.59579	5.4713			4.72483		5.72227		3.71245				6.01415			43.9379
178
178
179				4.84374	7.29194				6.36954			5.77411								6.01936			30.2987
179
179
180					6.34846				6.02039			5.20502		5.49985					4.53672	5.6624			33.2729
180
180
181						4.11104			4.70934			3.23787					5.52027			4.76741			22.3459
181
181
182		4.80371			6.87361				6.26211			5.67556		3.26861						4.74555			31.6292
182
182
183					5.66978				6.07013			4.56638								5.08586			21.3921
183
183
184				5.47814	5.34379				5.77171			4.68715								5.01197			26.2928
184
184
185					6.32176		5.37619		5.19676			5.31903		5.14417						4.7622			32.1201
185
185
186					6.0336				6.51278			6.20599		5.31951			7.29825			5.67801			37.0481
186
186
187					6.52759				6.51079			6.37894		5.38864				4.14736		6.24831			35.2016
187
187
188					6.47419		5.09931		5.40167			5.79246		3.17744						4.68103			30.6261
188
188
189				6.23006	6.33066				6.62121			6.44754			4.94987		6.61946			6.76137			43.9602
189
189
190				4.50612	3.96306		5.72742		4.45071			4.74995					5.37517			7.14226			35.9147
190
190
191				5.61259	5.11794			4.10993	4.27166			4.19633		5.38764	4.84116		5.56003			5.55625			44.6535
191
191
192				4.17548	4.60392				5.86124			4.80889		2.98908			6.34516			5.1431			33.9269
192
192
193					5.34045		4.75883		5.81548			5.1258								5.66968			26.7102
193
193
194					5.9368				6.03233			4.95671		5.53792			7.2416			4.67791		4.07287	38.4561
194
194
195		3.34135			5.34157		4.81264	3.99158	5.70805			3.61662		4.72237			6.09173			5.43137			43.0573
195
195
196		3.9259			3.00401	5.92255		5.25654	6.1507			4.08329				3.59925	6.47237	4.38511		5.94339			48.7431
196
196
197					5.88006				5.98757			4.74995					6.46939			5.21074			28.2977
197
197
198		3.69228		5.65243	6.33956	5.24864	4.74122		5.79459			4.95478		2.65444			6.55585	3.5697		5.11708			54.3206
198
198
199					6.47864	6.25548		4.5741	6.16562			4.94802		2.64442				3.90471		4.88709			39.8581
199
199
200			4.55871	5.31581	4.36248				6.20641			4.99053		3.67839						6.41742			35.5297
200
200
201		6.32278	4.54829		7.52225		4.57098		6.0751			5.48715											34.5266
201
201
202		3.28856			6.51535				6.46205			6.09488		4.14427		4.9061				7.17348			38.5847
202
202
203					5.95127		4.62871		5.76773			4.32097		4.93478						4.99324			30.5967
203
203
204									6.01243			4.83014		2.82677						5.15142			18.8208
204
204
205					7.2619	7.16878			6.6421			4.81565						5.31742		5.8133			37.0192
205
205
206				5.66139	5.60859		5.86146		6.49985			5.04464		2.84681			4.33761			5.77896			41.6393
206
206
207		3.96989			7.44882	7.08731			6.31384			4.29488						4.30848		6.00062			39.4238
207
207
208				4.89652	5.25145				5.97364			5.54126											21.6629
208
208
209		3.75191			6.53204				6.1517			5.15382				4.14504			3.9864	5.19929			34.9202
209
209
210					3.3478				5.26539			4.27749						4.49022		5.36476			22.7457
210
210
211					4.55051				4.03293			3.43691					3.8715						15.8918
211
211
212					4.84757	5.63388			5.1878			4.41758					6.28354			5.2482			31.6186
212
212
213				4.08684	5.57744		6.05322	4.47811	5.66328			4.47845		4.21341						5.86013			40.4109
213
213
214					6.93703				6.25913			5.55768		2.76666				3.58346		5.74461			30.8486
214
214
215				3.91853	5.37494	5.0173			5.82145			5.70647					6.70692			6.1099			38.6555
215
215
216		3.40391			5.63195				5.90898			4.35188						3.62374		6.31075	4.21588		33.4471
216
216
217					3.85625				5.85527			5.24947					5.96452			5.55105			26.4766
217
217
218					6.23832				6.68885			7.00309		2.58631						6.52097			29.0375
218
218
219				4.10875	3.81842	4.12513	6.27923	3.46298	5.38377			5.12097		3.476		3.70841	5.05913			5.57082			50.1136
219
219
220		3.41662			5.4862	5.05049			5.38277			4.39536		5.81044						5.07649	3.07454		37.6929
220
220
221		4.24164			6.39742	4.47113			6.13876			5.28135		5.96874						5.28047			37.7795
221
221
222				5.9014	7.29528				5.60062			5.76831		4.8947						6.37944	3.1033		38.943
222
222
223		5.27879			6.05585		4.706		5.63643			4.27072								5.08794			31.0357
223
223
224					4.14775				5.91296			5.49681								6.67291			22.2304
224
224
225		4.19668		6.3904	6.25834				6.05421			4.88812								5.38558			33.1733
225
225
226					5.71095				6.39242			5.00116		3.75153			4.89714			6.4502			32.2034
226
226
227					5.79105	5.1199			5.94479			3.63014					6.5807			6.26808			33.3347
227
227
228					5.92679				5.69213			4.90261		4.72838				3.2514		6.0485			30.5498
228
228
229					6.56765	5.82096			5.87218			4.58957								6.16401			29.0144
229
229
230					6.5109			2.79961	6.22332			5.61952		4.2124				4.43226		5.74982	3.22495		38.7728
230
230
231					5.69092				5.9806			5.33063					5.60773	3.34669		5.39598	3.66844		35.021
231
231
232					4.20895	4.7246			6.15269			3.55285					6.93152			6.10886			31.6795
232
232
233		3.79003			6.94704				6.19347			5.77894		2.66546						6.97679			32.3517
233
233
234					5.78327				6.08704			5.3915		4.96884						5.05984			27.2905
234
234
235		4.58475			5.92457			4.10861	5.86422			5.55671		2.5783				3.20031		5.43865			37.2561
235
235
236					5.46506				5.78066			3.463						5.28795		5.31793			25.3146
236
236
237					5.57632		4.71382		5.97066			4.19826		2.46558				3.80253		5.15766			31.8848
237
237
238					5.57187				4.25475			4.93159		4.00802						5.29608	4.4426	4.68421	33.1891
238
238
239					5.74433				5.96767			5.16348		4.70233						5.81226			27.3901
239
239
240		3.41955			7.06275				6.36656			5.43498		5.06803						7.03507		5.31816	39.7051
240
240
241					7.1551			2.89231	6.59435			6.13449		6.06893						5.50526			34.3504
241
241
242					5.21807		6.53067		6.07709			5.79536								6.06827			29.6895
242
242
243		4.35797			5.42279				6.00547			4.96638		4.26651						4.83297			29.8521
243
243
244		3.84966	4.79497		4.38696							5.74802		5.40968						4.36674			28.556
244
244
245					4.37361				5.34995			5.23981								5.21802			20.1814
245
245
246					5.87895				5.98458			4.80406								4.74659			21.4142
246
246
247					4.85154							4.15777		4.24345						4.58817			17.8409
247
247
249		4.58255			6.13242		4.81599	3.75341	4.92185			3.03944					6.22006	5.90081		3.18584			42.5524
249
249
257					6.36649							5.93599		6.65897									18.9614
257
257
258					5.27742							5.56604		4.79934					3.90867				19.5515
258
258
260		3.05135			5.10403				6.33773			5.36082						4.49106		5.58037			29.9254
260
260
264					5.20915			5.10408	5.89131			4.3018		3.4756			5.38595			5.26957	4.95962		39.5971
264
264
265					4.60121				5.72786			4.67834		4.30444						4.53263			23.8445
265
265
266				4.24497	3.09384				4.65625			3.15805					4.57141			3.89928			23.6238
266
266
267				3.2532			4.15687		5.00766			4.12765								4.95557			21.501
267
267
268					3.61725				4.45398			4.31309		4.21646						4.47709			21.0779
268
268
269					3.36151							4.79695								4.53583	3.39602		16.0903
269
269
270		5.47946			4.42133				4.57554			3.64379		2.55429						3.65043			24.3248
270
270
272					3.14911				4.99642			3.86595					4.96478	3.79232		3.43095			24.1995
272
272
273					5.83658		5.32001					6.12238		6.20706						4.64264			28.1287
273
273
275					6.30039			3.15199	6.75554			5.72512		5.80514						5.00897			32.7472
275
275
278							4.59628													5.51629			10.1126
278
278
279				6.26102	6.18227		5.04265		6.161			4.29803						5.07539		4.617			37.6374
279
279
281					4.07239				6.73613			4.16342					7.03563	5.48095					27.4885
281
281
282					5.69354				6.38472			6.13555		4.94931						5.82709			28.9902
282
282
283					4.81469				5.25283			5.82491											15.8924
283
283
284				5.3185	5.76723	6.0596			6.18143			5.91904				3.16647		4.75258		5.16918			42.334
284
284
285					5.59493			3.30489	5.64511			4.96639								5.36142			24.8727
285
285
286		4.25			5.87018				5.68189			5.92657		3.67956				4.28266		5.60493			35.2958
286
286
288		3.29441		3.46598	6.34807	5.73945	3.3904	4.8472				2.83705						4.64634		3.6547			38.2236
288
288
289					6.1205				5.8576			4.61715	2.21576	3.59258			4.99465	5.03964		2.7928			35.2307
289
289
291					3.5013				4.26397			4.14365								3.00961			14.9185
291
291
294					5.95579									6.24005						3.76044			15.9563
294
294
295					6.58431							6.20992		6.46301					5.73923	6.78618			31.7826
295
295
297					5.8225				3.91051			4.86661					5.39625			4.68322			24.6791
297
297
298					5.90919				5.70028			4.90426								4.2731			20.7868
298
298
299					6.77503		4.02664		6.58086			4.61527								5.8901			27.8879
299
299
301					6.18769			5.91855				5.14243		6.55599		3.19425				4.72701	4.90464	3.97051	40.6011
301
301
308				3.17347	6.28847							5.36835		4.92132		3.79742				4.77934			28.3284
308
308
313					6.96467				5.62468			6.42643		6.15507		4.77063							29.9415
313
313
316		3.88028			6.48895		4.48494		6.14465			5.01723		5.26225						4.8509			36.1292
316
316
318					4.87538				5.96997			5.47378		4.42941						6.41771		4.65349	31.8197
318
318
322					5.41504									5.25025									10.6653
322
322
323					6.00022				5.82286			5.79102		3.55259						4.80711			25.9738
323
323
327		4.07883			5.96771				5.84125			5.79667		4.39442				4.44407		4.507			35.0299
327
327
328					5.2915				5.1231			4.30556											14.7202
328
328
330					3.29432							3.63344		4.04249						4.48029			15.4505
330
330
332			4.07971		5.92436				5.90254			4.99934		2.87572			6.24065	4.34089		6.50742			40.8707
332
332
333					4.22952			3.52915	3.38952			4.23402		5.19426				3.86791		3.32789			27.7723
333
333
334					5.65778				6.03126			5.45307											17.1421
334
334
336									4.93411			5.69688		6.34403						6.79152			23.7665
336
336
338				5.96445	5.90594			5.50571	4.78496			3.93561		5.46821						5.19374			36.7586
338
338
339									6.02513			5.71006		5.88312							3.73221		21.3505
339
339
340					6.28522		4.94821					3.26537		4.64237						4.58389		3.96109	27.6861
340
340
342					4.21977			3.79623	4.27419			3.89607		4.0245				3.49709		3.50091			27.2087
342
342
344					6.44343			4.82171	5.69108			4.97957								3.9356			25.8714
344
344
345		4.02113			2.64304	5.73945		5.02457	4.00143	3.78302		3.33503		4.20546		5.1129	6.73803			5.02286			49.6269
345
345
346				6.16453	5.74014			4.48226	6.19062			4.93815		2.92072			6.40336			4.99936			41.8391
346
346
347				5.42718	5.13979				4.11993			6.15344		5.9871						4.90751			31.735
347
347
348		3.6651			5.54183				5.76566			5.43142					5.54969			5.38065			31.3343
348
348
353					6.14434	4.5978		5.50265	5.36418			3.36421					6.22315			4.72167			35.918
353
353
354					5.21782				6.37144			4.21613		2.90572				3.3316		6.30129			28.344
354
354
357					4.74534	6.04005		4.97768				4.09847					5.63001	6.04076		3.87045			35.4027
357
357
358							5.60036													6.47431			12.0747
358
358
360				4.70506	5.19289				4.92185			5.37777								4.25601			24.4536
360
360
364					3.23255							4.23873								5.18092			12.6522
364
364
366		4.86326			3.12635	5.4337	3.45601		3.61017	4.50559		3.28231				5.49087	6.60828	4.45837		4.1193			48.9542
366
366
369					6.42284				6.38267			6.17039		5.08828						5.03674			29.1009
369
369
370					6.01972				6.03228			6.40008		4.63737						6.97415			30.0636
370
370
371		3.44992			6.13242				6.25192			4.21519					6.29729			2.99466			29.3414
371
371
374		4.26076			5.85826			3.40989	5.49494			5.08406		6.04409						5.20869			35.3607
374
374
376					5.57651			3.15607						5.92611									14.6587
376
376
380					6.12159				6.28869			5.16502								5.85699			23.4323
380
380
381					5.65886							4.50513								3.32148			13.4855
381
381
382					6.2733			3.25189	5.69006			6.2071		6.83493						5.54512			33.8024
382
382
385					5.68812				6.22535			5.47943					6.25507	5.27153	2.69672	3.99541			35.6116
385
385
386		4.88576			5.32835							4.59644		3.54559			6.36835			4.45146	4.3179		33.4938
386
386
387					5.09319							6.48291		6.0231						6.16352			23.7627
387
387
388					6.03814				6.45214			5.54815		4.56539						4.66506			27.2689
388
388
389					6.48028		3.43215		4.29972			5.43331								5.9168			25.5623
389
389
391					6.07607			5.38236	3.05036			4.6501		6.05709						3.90676	4.09377		33.2165
391
391
393														2.85173						5.23967			8.0914
393
393
395				6.56977	6.13676	6.82139			6.82296			4.38275		4.45141			7.083	4.44407		5.72669			52.4388
395
395
396		5.11072			5.42913				6.15487			3.76899		3.37862			5.89672			4.67468			34.4137
396
396
398		3.73846			4.00629				6.04148			4.90238					6.7648	4.06405		5.09335			34.6108
398
398
399					6.27005				5.70538			3.80382								4.4333			20.2126
399
399
400					5.92761	4.1572		4.36402				5.49355		4.57439			6.08619			3.55965			34.1626
400
400
401					5.46489		3.57332		4.70732			5.61593					5.94202	5.8293		4.86585			35.9986
401
401
402					5.24057		3.80197		6.49505			5.20644					6.5434			6.14429			33.4317
402
402
403		3.4421		5.48609		5.50371	4.13401		6.23864			4.25661					6.37452	4.80876			3.64447		43.8889
403
403
404				5.80297	6.50845				6.03126			6.01318		5.56719						5.97661			35.8997
404
404
405					5.42154			6.03068	5.4694			5.41448								5.83243	4.96173		33.1303
405
405
407					5.13979							4.82896		5.45921									15.428
407
407
408				5.89133	5.96879		4.09226		6.07825			4.65857		5.74615			5.88333			5.58571			43.9044
408
408
410		5.55282			3.22713			4.57299				4.97863		4.64737		3.29048	6.76274			4.39165			37.4238
410
410
411					4.96207							5.711	5.18689										15.86
411
411
412		4.72633		4.95795	4.3303	6.33961			4.43559			4.88638		4.31944			6.0347			2.71483			42.7451
412
412
416												4.52113					2.6437		4.86577				12.0306
416
416
418					5.52557							4.75741		4.37143						5.65086	4.9945		25.2998
418
418
424					5.37495							4.17566		4.32044						4.82634			18.6974
424
424
426					4.3899			3.1948	4.63071			3.85089		3.68356						4.78148			24.5313
426
426
429							4.40143													5.88262			10.2841
429
429
430		3.22985			5.36303		4.41634	5.28043				5.01534		5.12228						4.25708		3.47788	36.1622
430
430
431		3.25333				5.13517		4.44098	4.65216			3.57696				3.96508	5.9101	4.69435		4.97052			40.5986
431
431
432					5.53208			3.8472				4.66798		2.87972						6.08074			23.0077
432
432
433					5.0531			4.48634	5.03729			3.60331		4.92032	5.40387	4.01567	3.92472						36.4446
433
433
434					6.20069		4.38354		6.26315			5.19514		6.21506						5.12005			33.3776
434
434
435					5.83875				4.10971			5.35706								2.92203			18.2276
435
435
438							4.82096					4.26226								5.61668			14.6999
438
438
440		4.23924			3.10902			3.53323	5.1139			3.89419					5.85141	3.89549		3.69743	3.76181		37.0957
440
440
441							4.87464		5.44182			3.93467								4.90751			19.1586
441
441
443					4.20676	4.68736			4.43355			4.52302											17.8507
443
443
444					4.91764				5.23138			3.71157		4.58538									18.446
444
444
446		4.01428			6.42284			4.26616	4.53877			4.46183					6.37967			4.84343			34.927
446
446
447		3.85192			3.55657				6.34998			4.74235								5.42657			23.9274
447
447
449		4.95912			6.41851			5.61376	5.02196			4.07587		4.73235		3.68929				3.71024			38.2211
449
449
451		5.67117			5.47139		3.70156	4.39052		3.65259		4.27262		4.34543						3.0801			34.5854
451
451
452		5.49315			5.66428	4.39088		3.24781	5.72786			4.4976		4.45941		3.60794				5.41376			42.5027
452
452
453							5.78924													5.653			11.4422
453
453
454					6.00022				6.43171			5.46908		5.84613						4.41835			28.1655
454
454
455					6.20611				6.12524			3.52989								5.38599			21.2472
455
455
456					5.51257		4.32787		5.10267			4.43359								3.7583			23.135
456
456
457					5.90919				6.52774			5.97929						4.69129		4.74196			27.8495
457
457
462					7.03186			4.3528	6.84237			6.03201								6.63879			30.8978
462
462
463					6.76094				6.87506			6.24287		5.82014						5.88476			31.5838
463
463
464					6.04465				6.20084			6.29935		3.23665		3.38671				6.05564			31.2238
464
464
465		4.41138			6.46727	6.7936		4.33955	6.56553			4.31686					7.30131			4.8509			45.0464
465
465
466		4.19816			5.79107	5.10943			5.93217			4.51172		4.22745				4.99877					34.7688
466
466
468					3.65735			4.47207	3.35376			3.15335		2.67427						4.67788			21.9887
468
468
469					4.80386			4.27023	4.93105			4.30933		5.14427		3.39067							26.8494
469
469
470					4.58388	5.19796			5.90765			3.81606					6.53002	4.13352		4.6672			34.8363
470
470
472					2.78067	3.86895		3.05107	2.99213			3.79535				3.89563	5.30769	3.59005		5.46823			34.7498
472
472
474					5.19614				5.02196			3.95632								4.19193			18.3664
474
474
475		4.29793			5.2319				5.64613			4.03728		5.10628			5.89774			3.43362			33.6509
475
475
477					6.19528			6.78502				5.62252								4.03065			22.6335
477
477
478					5.89402		5.04861		5.36316			5.86162		4.88932						3.92705			30.9838
478
478
479		4.7948			5.23515			5.63721	6.50322			4.9984		3.18266			7.32911			5.58998	6.3456		49.6161
479
479
480		3.48807			4.94365				4.77883			6.1798								4.71847			24.1088
480
480
482					3.15886	3.51071						4.04387		3.55859		3.97897		3.42558					21.6766
482
482
483					6.19636			5.85331	6.50424			5.71571		5.9901						4.6373			34.897
483
483
484					6.45644							4.49666		6.66497					3.58282				21.2009
484
484
485					5.66753		3.83279					5.27139											14.7717
485
485
486		4.24902			3.51322				5.02094			4.21425		2.9877						5.07305			25.0582
486
486
487					4.49502		4.0684					4.92403								6.56189			20.0493
487
487
488					4.73667				3.54173			4.25661		5.12927									17.6643
488
488
489					6.25054		4.05746	4.5475	5.98631			5.1349		2.9757				4.65655		6.35256			39.9615
489
489
490									5.85964			5.79008		4.38542						6.41878			22.4539
490
490
491					6.15518				5.97507			3.92337								5.04422			21.0978
491
491
492					6.73169			4.64434	6.38983			5.66394		5.05829						5.98195			34.47
492
492
493	4.48657	4.36052										4.88355		6.54499			3.48193	5.04985		4.8744		3.44127	37.1231
493
493
494					4.28262															6.09303			10.3756
494
494
495					2.84352				6.03024			4.46277		4.16247			6.71434	4.31535		5.32404			33.8527
495
495
496		3.58588		5.11639	5.47031	6.39314			6.63193			4.68869					7.08918			4.15134			43.1269
496
496
498		3.37094			6.77594	6.5523			6.41536			4.46556		5.37921		3.88856				4.27044			41.1183
498
498
503					4.95001		4.40914					6.01362		4.12584				3.13802		5.90246			28.5391
503
503
504		3.72402			4.35504				5.67585			4.65228								4.42501			22.8322
504
504
505					5.95962							4.97618											10.9358
505
505
506					5.23723				4.85765			5.46966		4.88746						3.49014			23.9421
506
506
538		3.0787			6.06868	5.07339			5.09473			3.79108					4.94776			2.83456			30.8889
538
538
539					5.14221							4.15214		5.10235	4.75578				6.1316				25.2841
539
539
540		3.72601			6.51031	7.12917		6.00185	6.2842			4.77136		4.96742		4.00157	6.76368	5.17853		5.378			60.7121
540
540
541				6.04583	4.90897			5.68566		6.29827		4.14738		3.44118						5.38226			35.9096
541
541
542							3.57024		4.73053					3.2033						6.55058			18.0547
542
542
543		2.91213			4.14448				4.12318			3.60246					4.29204						19.0743
543
543
552					3.26876							5.02382		4.08086						6.84692	7.38159		26.6019
552
552
553							5.06408		3.8185			2.93179		3.04738	5.24246					3.33024	3.18879	3.01604	29.6393
553
553
555					4.17471			4.36855	5.4771			4.0483		3.34223			3.68706			5.81185			30.9098
555
555
556					5.42188			3.1931				5.322		5.801						3.87922			23.6172
556
556
557					5.42296				4.37137			4.74088											14.5352
557
557
568					4.05701							4.45794		3.90395						7.51636		6.72621	26.6615
568
568
572		3.69709			5.87215	6.06806		3.22493				5.38106								4.74587			28.9892
572
572
575					6.34726							4.3722											10.7195
575
575
579			3.70353				5.72306					5.00857		3.62009	3.81434								21.8696
579
579
580					3.39186							4.45699								5.04861			12.8975
580
580
581					5.3992							4.52558											9.92478
581
581
582					5.82032				5.63852			4.87044											16.3293
582
582
583					5.44347				5.59615			5.81452								4.96653			21.8207
583
583
584							3.95229																3.95229
584
584
586					3.01177		4.54659					4.76755								5.92591			18.2518
586
586
593		4.33443			6.16694				6.03904			6.28799						3.71095		6.65398			33.1933
593
593
602		3.58139		3.51605	6.17342			4.49687				5.05811		3.25527									26.0811
602
602
604					4.39607		5.22883	4.84899				4.98857		4.14883						4.33653			27.9478
604
604
605							5.3774							6.25577						5.09338			16.7266
605
605
606					3.94471							5.93741											9.88213
606
606
607					5.48558				5.06951			5.37725						4.29679					20.2291
607
607
610					3.05064		4.1979		4.32698			3.50815					5.11095			6.17855			26.3732
610
610
613					5.76093							5.93265		6.27376			6.0801		4.10027	5.75003	3.46436		37.3621
613
613
621					5.40676				5.67585			5.58493		3.1933						3.77582			23.6367
621
621
622		3.97736			5.24263				5.37218			4.61799					6.07512	4.85384		3.90054			34.0397
622
622
624					3.66181							3.79013								4.93348	5.94457		18.33
624
624
627				3.32324	4.2233				4.44703			4.13404					5.86915			4.00501			26.0018
627
627
694		2.94105			6.71115	4.9405			5.55075			4.89997	2.42859	4.65257			6.35771						38.4823
694
694
672				3.2445																			3.2445
672
672
690					3.6035																		3.6035
690
690
706			4.73601						6.20349			6.39659		7.05937					2.78529	2.69012	3.01774		32.8886
706
706
713					4.90249				4.21096			5.22387		4.86447						6.04424	5.7883		31.0343
713
713
714					6.79538							6.66619								4.49749	4.3988		22.3579
714
714
726					6.04816				4.17464			5.58969		5.29325						4.51135	4.67437		30.2915
726
726
739					3.54735	3.66697			3.77109			2.76793					4.50299		6.20343	5.93444			30.3942
739
739
745					3.63157		3.53639							5.45617						5.96855		6.00503	24.5977
745
745
746									4.46318			5.17052		2.67406			4.55572			4.45166		7.04696	28.3621
746
746
760			5.83949											3.93513									9.77462
760
760
764					5.91781							5.03894		5.61302		3.70437				3.95039			24.2245
764
764
765								4.37857				6.27825											10.6568
765
765
768					5.82226		4.94579					6.45204							4.23785	2.82757			24.2855
768
768
773		4.74153			5.45527							4.88129								4.63089	4.37041		24.0794
773
773
958					5.8874									3.73113									9.61854
958
958
964					6.28046							5.33523		5.23868									16.8544
964
964
985							4.9015		3.70877					4.03305						6.58457		6.20672	25.4346
985
985
991					5.94387				5.41614			4.78158		5.5508						5.16979			26.8622
991
991
994					4.97101		5.41084					5.91738		4.93064						6.78542		6.23559	34.2509
994
994
1001					5.28914							3.79392		4.37678						5.63846			19.0983
1001
1001
784		3.11349										3.84141		2.84374						7.66019			17.4588
784
784
789					2.8228							3.32858								6.36944			12.5208
789
789
796					3.781															6.19932			9.98032
796
796
798				4.08369		3.94775						2.69611	2.33403				3.55132			6.23115			22.8441
798
798
803							5.30012					5.30484		4.05039						7.44946			22.1048
803
803
805									3.73289			4.96676		3.76377						7.12567		6.27944	25.8685
805
805
813		3.09863					5.58319					4.17949		4.11057			3.21081			6.117			26.2997
813
813
826					4.53453							4.37702		3.47613						7.58007			19.9677
826
826
830							4.20537		5.23023					2.59639						7.40665			19.4386
830
830
831					4.43355				4.58708			4.60779											13.6284
831
831
836					2.85157																		2.85157
836
836
837					6.16645	5.35369	4.32765		6.98985			6.44349		4.21461						6.53518			40.0309
837
837
838					4.44224		5.04208					5.20513		2.9794						6.46713		6.12758	30.2635
838
838
839					4.86243				4.94985			3.95537								2.42147			16.1891
839
839
840		4.74946			5.15885	6.59617			6.23415			4.11871					6.08651	4.35703		4.39381			41.6947
840
840
841					4.58122				6.63712			4.48718					6.29121			5.14016			27.1369
841
841
842					5.64962				4.68154			5.30769		2.41279				4.49398		5.5287			28.0743
842
842
855					6.08936				6.37986			6.20228		5.32232		4.20154				5.757			33.9524
855
855
863				4.37178	6.41183	5.40383			6.00402	4.72231		4.41406					6.14064			3.3127			40.7812
863
863
872					6.24788			5.15409	6.25324			5.49573		3.89943						3.87246			30.9228
872
872
893									4.10572			3.74264		3.24663						4.66162			15.7566
893
893
900					3.62573							5.37417		2.4235						5.42663			16.85
900
900
902					6.41509			3.4435				4.90218		5.80171				4.90773		5.47492	3.98312		34.9283
902
902
908		5.59121		6.26364	6.70282				6.55572			4.8528	2.31461		3.88942			5.27292		6.51103			47.9542
908
908
912					4.94387		3.60938					5.62963		3.86883					4.80894	5.28943			28.1501
912
912
914					4.3836		3.54679					4.16144		2.79274						3.65953			18.5441
914
914
918					4.76363							4.29535						3.15171		4.63418			16.8449
918
918
922		3.13329		5.76659	7.09913							5.90693		6.43411				5.99942		5.88541			40.2249
922
922
929					4.13279		4.61843	5.84984	5.44126			5.75309		5.51612						6.89847		4.43471	42.6447
929
929
933					5.9949	4.31077		4.38867	5.85429			4.24027					6.16524	4.00447		4.9854			39.944
933
933
934					6.25983				5.1438			4.61254					5.51176	3.62277		4.25113			29.4018
934
934
935					4.65179					3.35781				4.37373						3.75063			16.134
935
935
937					2.89609			3.33242						2.84578						2.91428			11.9886
937
937
508																				3.9645	4.84331	3.85618	12.664
508
508
509																					5.896		5.896
509
509
510																			5.62776				5.62776
510
510
511																				5.27353	6.72907		12.0026
511
511
513																				4.1841	6.92968		11.1138
513
513
514														3.45817						2.94649	7.3837		13.7884
514
514
515																				5.62317		5.98092	11.6041
515
515
516																				3.78115	5.28149		9.06264
516
516
517																					5.7978		5.7978
517
517
519																			5.48908				5.48908
519
519
520																				4.88658	5.83265	4.75556	15.4748
520
520
521																				4.82902	6.51367		11.3427
521
521
522																					6.61398		6.61398
522
522
523																					6.50839	5.37715	11.8855
523
523
524																					6.34474	3.75346	10.0982
524
524
525																					6		6
525
525
528																					6.24443		6.24443
528
528
529																				6.21266	6.14624	5.84256	18.2015
529
529
530																					6.501		6.501
530
530
531																			4.54225		6.06282		10.6051
531
531
532					3.14027																	6.2	9.34027
532
532
533																			5.07403				5.07403
533
533
536																					7.11657		7.11657
536
536
537																			5.1718	5.89607			11.0679
537
537
544																					6.55168	3.72621	10.2779
544
544
548																					6.85049	6.23354	13.084
548
548
550																				4.231		4.20734	8.43834
550
550
551																					6.06916		6.06916
551
551
558																				5.35881	6.30884	4.99036	16.658
558
558
559												3.0785									6.56119		9.63969
559
559
560																					5.42086	4.79958	10.2204
560
560
561																				6.00906		6.73354	12.7426
561
561
562																					6.45243		6.45243
562
562
563																			6.58256				6.58256
563
563
565														4.70955							6.7523		11.4618
565
565
566																					5.9509		5.9509
566
566
567																						6.62977	6.62977
567
567
569																			6.99761				6.99761
569
569
573																			5.09997		6.17791		11.2779
573
573
574																					6.71534		6.71534
574
574
576														6.69555							5.92239		12.6179
576
576
577																					6.11773		6.11773
577
577
578																				6.07835	5.96568		12.044
578
578
585														2.95592							6.14307		9.09899
585
585
589																				5.23835		5.38973	10.6281
589
589
591																					6.30673	6.08784	12.3946
591
591
592																					7.09228	6.35409	13.4464
592
592
594																					5.58135		5.58135
594
594
595																				5.50805		5.79748	11.3055
595
595
596																				6.51754		5.79015	12.3077
596
596
597																			3.14447		5.37546		8.51993
597
597
598	4.61304																		5.4342				10.0472
598
598
601																				4.77785	7.16197		11.9398
601
601
603																			5.85723				5.85723
603
603
608																					6.0227		6.0227
608
608
609																					6.8526		6.8526
609
609
612																					5.79675	3.1827	8.97945
612
612
614																					6.52846		6.52846
614
614
616												2.72221							6.31019		6.96347		15.9959
616
616
617																					5.90022		5.90022
617
617
618																					5.34484		5.34484
618
618
620												4.52844									6.52212	7.15702	18.2076
620
620
623																					6.42287		6.42287
623
623
626												2.95846									5.7334	5.67484	14.3667
626
626
629														2.77951							7.0416		9.82111
629
629
630																				5.68927	6.76391		12.4532
630
630
632																					7.41221	4.85094	12.2631
632
632
636																			4.89045				4.89045
636
636
637													4.58592						4.88945				9.47537
637
637
638																				7.31276		6.90126	14.214
638
638
639												5.09336								6.66784	6.03326	4.50975	22.3042
639
639
640																				3.71186		5.43166	9.14352
640
640
641																					5.14106		5.14106
641
641
646														6.02489								5.28491	11.3098
646
646
648																				4.13399	6.32995		10.4639
648
648
649																						6.73249	6.73249
649
649
650																					5.77774		5.77774
650
650
652																					5.46943	4.32683	9.79627
652
652
653																					6.63035		6.63035
653
653
655																				3.30253	4.90772	3.4631	11.6733
655
655
656																			6.72922	7.17631			13.9055
656
656
658													5.6179						5.89315				11.511
658
658
659																				3.99968	6.58864		10.5883
659
659
660																						6.07526	6.07526
660
660
661																					6.39225	5.46939	11.8616
661
661
662														2.82549	3.95157						7.43121		14.2083
662
662
664												2.88225								6.45891		7.18218	16.5233
664
664
665																						6.7587	6.7587
665
665
666														3.25027							5.46838		8.71865
666
666
667																					5.95196		5.95196
667
667
668												4.81995							4.49237		6.81248		16.1248
668
668
669												4.94189										5.62243	10.5643
669
669
673	5.99511																		5.54096				11.5361
673
673
674																				5.01983	6.62031		11.6401
674
674
675												3.04897									5.94457		8.99353
675
675
677																				5.84277	5.80308	5.78595	17.4318
677
677
679																					6.73224		6.73224
679
679
680																				6.17535		5.67799	11.8533
680
680
681																					7.2042		7.2042
681
681
682																				5.74683	6.66783	5.19057	17.6052
682
682
683																			5.44717				5.44717
683
683
684																			5.45316	3.51839	6.82409	4.21992	20.0156
684
684
685																					7.2665		7.2665
685
685
686												2.86987								4.86952	5.35751		13.0969
686
686
687												3.12232								6.3683		5.77966	15.2703
687
687
689																					5.78408	4.32369	10.1078
689
689
691																				4.55932	6.36269		10.922
691
691
693																				6.1082		6.04696	12.1552
693
693
695																				4.94841	6.25499		11.2034
695
695
696																					5.47788		5.47788
696
696
697																					6.14307		6.14307
697
697
698																			4.24095		7.09545		11.3364
698
698
700														2.75352						4.45805	6.23176		13.4433
700
700
701																					7.22004		7.22004
701
701
702																			5.25062		4.70922		9.95984
702
702
703																			4.0434	5.28526	5.93718	4.6109	19.8767
703
703
705																				5.70739	6.18847	4.86143	16.7573
705
705
708															4.9353				4.97825				9.91355
708
708
710																					5.19702		5.19702
710
710
711																				5.25754	6.26766	4.49979	16.025
711
711
712																				6.66464		6.4348	13.0994
712
712
715																			3.28913			5.67589	8.96503
715
715
716																				3.43577	5.50322	4.05954	12.9985
716
716
718																				6.06236		5.39602	11.4584
718
718
719																				6.01013	6.48517		12.4953
719
719
720					2.92485									2.70855					5.78539				11.4188
720
720
721																				4.24486	7.59698		11.8418
721
721
723																					6.6805		6.6805
723
723
724																					5.47788		5.47788
724
724
725												3.30809							3.79298				7.10106
725
725
727															5.00391				3.97456				8.97847
727
727
729					2.82712																6.06494		8.89206
729
729
730														2.8035						5.69673		5.99245	14.4927
730
730
732													5.61889										5.61889
732
732
735																				4.43247	5.51378	4.9065	14.8527
735
735
738																					6.81987	4.41174	11.2316
738
738
741												4.91807								3.96344	5.03125		13.9128
741
741
744												5.08288							6.58456				11.6674
744
744
747																			3.12352		4.52972		7.65324
747
747
748																				5.87048	6.25604	5.54591	17.6724
748
748
749																					5.77141		5.77141
749
749
750																				6.25104	6.75335		13.0044
750
750
752																					6.20325		6.20325
752
752
753												4.94017							3.85316	2.80452	4.39668		15.9945
753
753
756																				6.88311	6.03326	6.36606	19.2824
756
756
757												5.22222							3.93744		5.44515		14.6048
757
757
761												5.7284								6.252	6.65663		18.637
761
761
763														2.84068						4.35649	7.31755	5.03251	19.5472
763
763
766									4.64536										6.40026				11.0456
766
766
767					3.50955															6.56371		6.12651	16.1998
767
767
769			3.61932																		3.8805		7.49983
769
769
771												3.98481								5.41236	6.97992	4.09892	20.476
771
771
772									6.01909											5.36297	6.02328	5.22928	22.6346
772
772
774					4.92541															6.5703	6.5838		18.0795
774
774
776												5.34473							5.77464				11.1194
776
776
777												4.08737		2.56885							5.7673	5.69019	18.1137
777
777
955																				5.9381		5.69233	11.6304
955
955
956														3.84435						4.74723	6.73938	4.20051	19.5315
956
956
957																				3.766	5.51572	4.01978	13.3015
957
957
959														2.857					3.88192			5.71372	12.4526
959
959
960																					5.99459	3.93316	9.92776
960
960
961																					7.09908		7.09908
961
961
962														5.80783						6.65591		6.5147	18.9784
962
962
963																					5.91625		5.91625
963
963
965									5.87237												6.8773	4.16308	16.9128
965
965
966																				3.95588		4.66998	8.62586
966
966
968																					5.62055	4.59619	10.2167
968
968
969														2.54284							5.30056	3.64015	11.4835
969
969
971														3.76275	4.1914						6.04425		13.9984
971
971
972														3.25479						5.29053	5.97253		14.5178
972
972
973																				4.71759	6.54408	4.17378	15.4355
973
973
974														2.33323					5.0935			6.32007	13.7468
974
974
975															4.06454				6.04432				10.1089
975
975
976									4.94382										5.95013				10.894
976
976
977																				6.13237	6.62573	4.21121	16.9693
977
977
978									4.37504												6.07073	4.61544	15.0612
978
978
979																					5.85226	5.28382	11.1361
979
979
980																				3.45538		6.27944	9.73482
980
980
981														2.97838							6.95344	5.02502	14.9568
981
981
982																				5.8448		6.47621	12.321
982
982
984																						5.85167	5.85167
984
984
986																					6.80007		6.80007
986
986
987												3.86705		2.79478						3.79453	5.81143	4.69886	20.9666
[truncated: 840 more rows]

## Sheet: Mean of qPCR gDNA concentration
Sample#	Bacteroides fragilis	Mobiluncus curtisii	Streptococcus anginosus	Sneathia sanguinegens	Fannyhessea vaginae	Mobiluncus mulieris	Ureaplasma urealyticum	Mycoplasma hominis	Megasphaera 1	Megasphaera 2	Mycoplasma genitalium	Gardnerella vaginalis	Lactobacillus acidophilus	Prevotella bivia	Bifidobacterium breve	BVAB-2	BVAB-1	BVAB-3	Lactobacillus gasseri	Lactobacillus iners	Lactobacillus crispatus	Lactobacillus jensenii	Total
1									5.76773			3.94802					4.76396	4.20729		5.22947			23.9165
2				5.12658		5.92758			6.61126			5.16831					6.58567			6.16193			35.5813
3					5.59635				6.02537			4.31614		4.45887						4.97242			25.3691
4					6.57766			3.89297	6.18552			4.83111		4.46388						5.38141			31.3325
5				5.0011	3.59368				5.53198			4.62338		2.6845			6.69797			5.7467			33.8793
6					6.54206				6.55556			5.1142		6.52179						5.08794			29.8215
7					6.30507				5.79658			5.24077		6.71516						5.68217		4.53998	34.2797
8				3.48133	6.36627				6.43221			4.97411		2.98808		4.21579				4.53949			32.9973
9		4.59746			5.69537				4.66657			4.81855								4.76012			24.5381
10					4.43703				5.64737			3.7944		2.45957			5.78762			4.40733			26.5333
11					5.70427	6.42647			6.40038			4.61275		3.67839			6.1454	4.38609		5.19409			42.5478
12					5.35047				6.38247			4.45623						3.68661		6.00479			25.8806
13					6.2717				6.04526			5.27362								4.74035			22.3309
14				3.56947					5.37183			3.76541					5.79159			5.2482			23.7465
15					4.28349				5.72496			3.82435					5.93868			5.46051			25.232
16				4.96723					6.35064			4.83787					6.37994			6.32844			28.8641
17							4.7872	3.96003	6.19447			4.60116								6.32844			25.8713
18					6.67334				5.28529			3.94899		4.30758		4.75955	5.36524	3.55595		5.70715			39.6031
19					4.63952				4.60191			3.69005		2.71055			4.42705			4.1919			24.261
20					6.25946		5.18638		6.04924			4.24367								5.22635			26.9651
21				4.38263	6.21495				6.40436			4.17121					6.43759			4.3605			31.9712
22					5.24255				6.53964			5.08232		5.12915			7.30421			6.16713		4.80691	40.2719
23					5.74766				6.13578			5.60599		2.72959						5.32313			25.5422
24					4.43591			3.13688	5.90003	4.18672		3.69005		5.60906						4.75284			31.7115
25					3.32109				4.21098			3.57894		3.35878						4.73202	4.43597	3.60252	27.2403
26					4.29795		4.89091	4.36108	6.5854			4.66976		2.99208			6.76058			5.02446			39.5822
27					5.87561				6.22332			5.09005					6.12055			5.13269			28.4422
28		3.32229				4.57473			6.61623	3.29838		4.83884					6.48728			4.59257			33.7303
29		4.31984			6.64664				6.14672			4.44657		5.23234						5.27006			32.0622
30					4.90432				5.90401			4.00792		5.09608						4.95889			24.8712
31					5.42612			2.82919	5.92888			3.60019		3.27061			5.70712			5.53752			32.2996
32			4.8206	6.06673	5.3972	5.21947		5.65365	6.30389			5.55285					6.57573			5.77792	4.01902		55.3871
33					4.28349	5.16113			6.15219			4.47266					6.38889	3.96955		5.25549			35.6834
34		3.27683			5.66644	4.6552			6.10693			4.83111		4.46088				5.65733		4.49266		3.19783	42.3452
35		5.61603			5.14464				6.45807			4.37894		5.82948		4.57156		5.80371		5.37621			43.1786
36		4.55152		5.66537	4.56609				6.16861			3.83787		3.14437				4.58355		6.48975			39.0071
37					5.77659				6.62071			5.74319								5.93818			24.0787
38				5.51001	7.24855		5.18345	3.13031	5.33303			6.01275		5.13516				4.96473		5.19617			47.7142
39					4.54606				5.55983			4.47942		3.82266			6.46343			4.66646			29.5379
40					6.28727			7.00408	5.86521			5.78377		6.37952						5.35123			36.6711
41					6.11148				6.28499			5.16251								5.14101			22.7
42					5.25701				5.01174			5.07556								5.97981			21.3241
43					6.58545				6.41033			5.83208					6.54691	5.05413		4.46144			34.8903
44					5.95683				6.24321			5.90261		5.48883						5.04943			28.6409
45					5.37494				5.88063			4.57217		4.25148						5.00364			25.0829
46					3.4101				6.66498			4.13353		3.29065			6.3233			5.70195			29.5245
47				4.4882	3.13251				5.97911			4.69295		3.09228			5.74389			5.76647			32.8954
48					5.92679				6.41231			5.54126		4.28153				3.27645		5.97565			31.414
49				6.0986	6.42968			4.25983	6.52571			5.6514						5.51488		5.87886			40.359
50				5.15546		4.8282		3.22235	6.32577			4.64077		2.65945			6.4992	3.84085		5.70819	4.44702		47.3273
51					5.69203				6.22033			4.26493		2.64342			6.26168			5.53856			30.621
52						5.28686			5.8304			5.2572		5.32452						4.77677			26.4757
53		3.93763			6.45194				6.58739			6.13932		6.13506		4.45229				5.25549			38.9591
54					5.40721				6.20342			5.35575		4.88969						5.49069			27.3468
55		4.99824			6.70561				6.00448			6.15285		5.11111						4.84338			33.8157
56					6.70783				6.48891			6.00792		2.81174				5.46085		5.55833			33.0356
57					6.74232				6.43121			4.93546					6.83313			5.74045			30.6826
58					6.54317			2.6806	6.0005			5.2485		3.6824				4.50005		5.57082			34.226
59					7.11838				6.74754			6.5287		6.36449		4.67364				6.1713	3.62973		41.2338
60		4.49971			4.1255				6.24719			5.9944		3.54313				5.05904		5.05151			34.5205
61					6.76903				6.61027			6.26879		6.06292						6.55531			32.2663
62					5.55852				5.74087			3.7229								5.99334			21.0156
63				5.98407	6.09034				6.41729			5.97024		3.90682						6.41482			34.7836
64					6.96929			5.74964	6.14175			4.6601		5.52089						4.6623			33.704
65		3.39022		3.34837	4.28015	4.60692	4.89385		7.06784			4.55188		2.53321			7.16806			5.59371			47.4342
66				3.86276	5.63195				6.80623			3.95575								5.37621			25.6329
67					6.15487		6.12367	4.47416	5.95573			6.08135		4.71436						5.70403			39.2082
68					6.13818	6.15892		3.31703	5.60161			4.79826					7.26148	4.57078		5.13685			42.9831
69				5.84464	5.60859		5.39086		6.86591			4.61855								6.33365			34.6622
70					5.73654	6.16596		3.09481	6.4899			5.50164								4.80591			31.7948
71					4.43258				5.26141			4.57411					5.49344			4.50619			24.2677
72					5.5296				6.31185			6.20309								4.63836			22.6829
73					6.32955				6.34169			6.70164		6.13105						6.32324			31.8272
74					5.32043			4.58462	5.06346			4.54609					6.5638	5.26437		4.96306			36.3058
75		3.23284			5.67868				6.26509			5.20019								4.32719			24.704
76		4.88876			6.62328			4.80684	5.9438			5.09874						4.39984		5.8081			37.5694
77				5.77293	5.84891	6.03822	4.32639		6.11589			3.80792					6.80531			4.9412			43.6568
78					6.20383				6.45807			5.35092								4.26475			22.2776
79					5.57855		5.44663		5.43748			4.99633		2.76966						4.95057			29.1792
80					5.72764				6.69283			4.95092								6.54178			23.9132
81		4.31789			5.75935				6.04924			5.45623		4.55405						5.86013			31.9969
82		4.77146			5.2915				4.94907			4.92483		4.81856						4.53429	3.65185		32.9416
83					4.58166			3.40907	6.4153			5.20213		2.53021						6.3784			28.5168
84		4.35112			5.84557				6.95743			4.62435		2.89189			6.65921	5.2683		5.94547			42.5433
85					5.25923			3.99093	6.54163			4.7915								4.38859			24.9719
86		3.35748			5.11905	5.72742			6.20541			4.3915		2.96904			6.5002			4.52388			38.794
87					3.59813	5.32307	4.70795	4.42025	6.64608			5.24754		3.91384			6.209	5.23784		5.94651			51.2502
88					5.87005				6.62917			5.10068					6.93948			6.41274			30.9521
89		3.80567		5.32875	4.90654				6.1517			4.55768		5.37261			7.22769			4.95369			42.3043
90		3.22698			3.60369	6.02816		3.25786	6.86889			4.02242		3.59723			6.71089	4.3409		5.07649			46.7335
91					6.24722				6.35661			6.27556								5.95796			24.8373
92				4.53899	4.85314				6.10594			3.47459					6.68207			4.92039			30.5751
93					5.15354				5.36984			5.52386		4.58712						4.38339			25.0177
94					6.49533	6.2233			6.5466			3.34415		4.39275			6.55884			4.3605			37.9215
95					6.33734	4.89459	5.35271		6.38148			4.21565		5.55996			6.53995	5.10423		4.78614			49.1721
96					6.38073				6.34169			4.22048		4.5771			6.87984			5.2097			33.6095
97		4.00215			6.73231			5.94425	6.07013			6.03498		6.35147						4.5218			39.6571
98					4.89764				6.26509			5.09488					6.05893	4.28392		6.53866			33.1391
99					5.39386				6.68388			5.44271		5.47079						5.78416			28.7754
100							6.20096		5.7548			5.05816								5.69778			22.7117
101				6.47804	5.40387				6.16264			4.07169								5.8185			27.9347
102					4.73298				5.62548			4.22242		4.65024						4.29077			23.5219
103					4.05207			6.09283	6.02736			4.02531		2.55275			5.10187			4.94224			32.7944
104					5.74766		6.12269	3.11979	6.96837			5.82531		5.58702						6.37631			39.7472
105				3.46838	4.72519	5.24663			6.63812			4.41275					6.87984			4.94224			36.3132
106					6.89141				6.73063			4.49295		3.16241				4.64938		5.61973			31.5465
107					5.38496			3.55897	5.57077			3.86396		3.49604						4.29701			26.1717
108					4.3547		5.16877	3.69573	5.62449			4.74029		4.10921				3.34669		5.04839	4.71135	3.52718	44.3268
109					4.83422				5.82443			4.69874		3.71446			3.55446			5.9923			28.6186
110					3.26101	4.5003	4.44379		5.41261			4.28618		2.46558						5.28879	4.08759		33.7459
111					4.15554				6.00846			3.87459		2.50416			6.8381	6.03458		5.45842			34.8739
112					5.4773				6.02139			5.83498		3.50306						5.72068			26.5574
113					5.84223				6.36258			5.02145					6.34715			5.32626			28.8997
114					6.59769				6.88183			5.20599		3.1053						5.14726			26.9381
115		3.99433			5.25256				6.28897			4.49874					7.22073			5.601			32.8563
116		3.59159			6.78905	6.54315			6.63613			5.56251								5.10251			34.2249
117		4.51535			6.74566				7.32349			5.75913		4.62218						5.54376			34.5096
118		3.24897			7.09947				6.38745			5.59826		4.90071					3.90165	5.20346			36.34
119					5.86337				6.68586			5.20309					6.47436			6.22125			30.4479
120					6.6433			4.09415	6.3397			5.42338		4.00601						4.77157			31.2781
121					5.9713				6.47797			5.51903		5.80844						5.13893			28.9157
122		3.50948			5.66644	6.05834			6.00846			4.71517		4.10219			6.4833			5.13685			41.6802
123					6.36627				6.73361			4.16444		6.19116			6.48927			4.02851			33.9733
124					7.17623				6.95245			6.41758		5.20629						6.28786			32.0404
125		3.6522		4.50115	5.72541				5.77668			5.24271						4.51773		4.51244			33.9283
126					6.64441		6.27727		6.48692			5.29681		5.6321			4.12592			5.27734			39.7408
127					4.70071	4.81714			6.90769			4.58184					7.21278			5.82995			34.0501
128					5.4773		5.51512		5.39769			4.80696								6.01623			27.2133
129					5.47842		5.29498	3.77594	5.29225			4.41565		3.06973						4.72474			32.0517
130				4.71826	3.4101				5.89307			4.58763					5.46164			6.59798			30.6687
131					4.25234				6.51577			5.92483						3.84183		4.78406			25.3188
132					7.11282			4.27955	6.99025			5.01565					7.31813			6.18275			36.8991
133					6.77681	4.07182			6.93355			5.82338		2.5798				5.50604		6.39296			38.0844
134				4.81984	5.4773	4.10199			5.78365			5.01758					6.89972			5.94026			38.0404
135					6.86582	7.03299			6.9425			5.61662		2.6304						5.97044	4.84959		39.9084
136				4.19739	5.23476	4.96097			4.83667			5.01179		2.39796			5.38014	3.81138		5.48756			41.3186
137		4.32962			6.91923				6.80822			5.08039								5.80393			28.9414
138		5.03734		5.16443	6.68558				5.91694			5.32386		2.76966			7.01501	5.66519		4.42398			48.002
139		5.34819			6.6433				6.3397			5.55478		2.59333				5.48639		6.6625			38.6282
140					7.10503		5.32238		7.03004			4.67556		2.5783						6.00062			32.7119
141		4.22014			5.81998				6.55755			5.49874		3.58321						4.95785			30.6375
142					6.91478		4.67469		6.59037			5.09101		5.34255		4.57257				5.19201			38.378
143					4.11104			3.16844	4.54322			5.9944					5.10883			5.21074			28.1367
144					5.52514							3.54512					4.85043						13.9207
145					3.35447	5.9145		2.62209	7.01413			3.54029					7.3877			4.98907			34.8223
146					6.09368				7.09669			4.96638					7.68883			5.21074			31.0563
147					6.54762		4.93983	5.7549	6.14274			5.54995		6.48272						6.48038			41.8981
148					4.27681			3.5169	6.2074			4.30744		4.39475						5.59059			28.2939
149					5.7332			4.27561	6.46702			5.72097								4.92975			27.1266
150					5.62639		5.88886		5.04854			4.64271		4.02104				4.6258		4.98387			34.8372
151		3.29052			6.41522		4.68643		6.77539			5.29101								4.71537			31.1739
152					6.87695				6.52571			4.87266		2.69452						5.86638			26.8362
153					7.35091				7.26579			5.28522		2.38593						5.32834			27.6162
154					8.07076				7.08077			5.16831		3.73249		4.72013				6.09845			34.8709
155		6.06862			6.46306				7.14245			5.78957											25.4637
156				3.94841	6.54762	5.57755			5.80752			3.5857		3.81665			6.67412			4.90998		3.92326	44.7908
157					4.42813			5.4117	6.16463			5.24464		3.76455				4.40279		5.37725			34.7937
158					5.92234			6.65957	5.64737			5.20986		5.93768			4.18257			5.29191			38.8513
159					4.96328				6.89675														11.86
160		6.03734			6.90031							5.13353					7.2257	5.63965					30.9365
161				6.49099	6.28616				6.0373			5.36058		4.37271			6.15534			5.93402			40.6371
162					6.61215		6.06301		4.69044			5.09585		2.4746			4.53637			5.34603			34.8184
163		3.32375			6.15042				6.23525			4.68232		2.57229			6.88283			6.13175			35.9786
164					3.51024				5.50214			4.21662					6.42665	4.68278		5.76855			30.107
165					6.70895		6.50426		6.81021			4.82338		2.85683			6.75562			4.43959			38.8988
166					6.55652		4.80873		6.10892			4.44947		2.51618						5.78104	4.071		34.2919
167					5.96128		4.95157		5.37581			3.13643								4.54782			23.9729
168		3.3824			5.36938		4.98777		4.6974			5.37314		3.19146						5.40951			32.4111
169					7.18514				6.26808			4.94705		2.69452						5.07649			26.1713
170					5.62417		4.94179		5.99751			3.9915					4.27599			5.40535			30.2363
171					6.48976				6.35661			5.09295		4.63521						5.05776		3.55624	31.1885
172					4.99221			5.43011	5.93584			5.1857		2.87887			4.95975			5.05672	4.61181		39.051
173					5.99466				4.04188			5.49391					5.09392			6.19627		4.47541	31.296
174					5.93124			4.42025	6.01044			4.40986								4.80175			25.5735
175		3.39316			6.48086	4.70851	5.92016		6.64707			4.60309					7.19787			6.87064			45.8214
176					5.70427				5.43947			4.25237								6.20252			21.5986
177				6.30973	6.4308				5.717			4.65043								4.99324			28.1012
178					6.94815		5.74895	5.59579	5.4713			4.72483		5.72227		3.71245				6.01415			43.9379
179				4.84374	7.29194				6.36954			5.77411								6.01936			30.2987
180					6.34846				6.02039			5.20502		5.49985					4.53672	5.6624			33.2729
181						4.11104			4.70934			3.23787					5.52027			4.76741			22.3459
182		4.80371			6.87361				6.26211			5.67556		3.26861						4.74555			31.6292
183					5.66978				6.07013			4.56638								5.08586			21.3921
184				5.47814	5.34379				5.77171			4.68715								5.01197			26.2928
185					6.32176		5.37619		5.19676			5.31903		5.14417						4.7622			32.1201
186					6.0336				6.51278			6.20599		5.31951			7.29825			5.67801			37.0481
187					6.52759				6.51079			6.37894		5.38864				4.14736		6.24831			35.2016
188					6.47419		5.09931		5.40167			5.79246		3.17744						4.68103			30.6261
189				6.23006	6.33066				6.62121			6.44754			4.94987		6.61946			6.76137			43.9602
190				4.50612	3.96306		5.72742		4.45071			4.74995					5.37517			7.14226			35.9147
191				5.61259	5.11794			4.10993	4.27166			4.19633		5.38764	4.84116		5.56003			5.55625			44.6535
192				4.17548	4.60392				5.86124			4.80889		2.98908			6.34516			5.1431			33.9269
193					5.34045		4.75883		5.81548			5.1258								5.66968			26.7102
194					5.9368				6.03233			4.95671		5.53792			7.2416			4.67791		4.07287	38.4561
195		3.34135			5.34157		4.81264	3.99158	5.70805			3.61662		4.72237			6.09173			5.43137			43.0573
196		3.9259			3.00401	5.92255		5.25654	6.1507			4.08329				3.59925	6.47237	4.38511		5.94339			48.7431
197					5.88006				5.98757			4.74995					6.46939			5.21074			28.2977
198		3.69228		5.65243	6.33956	5.24864	4.74122		5.79459			4.95478		2.65444			6.55585	3.5697		5.11708			54.3206
199					6.47864	6.25548		4.5741	6.16562			4.94802		2.64442				3.90471		4.88709			39.8581
200			4.55871	5.31581	4.36248				6.20641			4.99053		3.67839						6.41742			35.5297
201		6.32278	4.54829		7.52225		4.57098		6.0751			5.48715											34.5266
202		3.28856			6.51535				6.46205			6.09488		4.14427		4.9061				7.17348			38.5847
203					5.95127		4.62871		5.76773			4.32097		4.93478						4.99324			30.5967
204									6.01243			4.83014		2.82677						5.15142			18.8208
205					7.2619	7.16878			6.6421			4.81565						5.31742		5.8133			37.0192
206				5.66139	5.60859		5.86146		6.49985			5.04464		2.84681			4.33761			5.77896			41.6393
207		3.96989			7.44882	7.08731			6.31384			4.29488						4.30848		6.00062			39.4238
208				4.89652	5.25145				5.97364			5.54126											21.6629
209		3.75191			6.53204				6.1517			5.15382				4.14504			3.9864	5.19929			34.9202
210					3.3478				5.26539			4.27749						4.49022		5.36476			22.7457
211					4.55051				4.03293			3.43691					3.8715						15.8918
212					4.84757	5.63388			5.1878			4.41758					6.28354			5.2482			31.6186
213				4.08684	5.57744		6.05322	4.47811	5.66328			4.47845		4.21341						5.86013			40.4109
214					6.93703				6.25913			5.55768		2.76666				3.58346		5.74461			30.8486
215				3.91853	5.37494	5.0173			5.82145			5.70647					6.70692			6.1099			38.6555
216		3.40391			5.63195				5.90898			4.35188						3.62374		6.31075	4.21588		33.4471
217					3.85625				5.85527			5.24947					5.96452			5.55105			26.4766
218					6.23832				6.68885			7.00309		2.58631						6.52097			29.0375
219				4.10875	3.81842	4.12513	6.27923	3.46298	5.38377			5.12097		3.476		3.70841	5.05913			5.57082			50.1136
220		3.41662			5.4862	5.05049			5.38277			4.39536		5.81044						5.07649	3.07454		37.6929
221		4.24164			6.39742	4.47113			6.13876			5.28135		5.96874						5.28047			37.7795
222				5.9014	7.29528				5.60062			5.76831		4.8947						6.37944	3.1033		38.943
223		5.27879			6.05585		4.706		5.63643			4.27072								5.08794			31.0357
224					4.14775				5.91296			5.49681								6.67291			22.2304
225		4.19668		6.3904	6.25834				6.05421			4.88812								5.38558			33.1733
226					5.71095				6.39242			5.00116		3.75153			4.89714			6.4502			32.2034
227					5.79105	5.1199			5.94479			3.63014					6.5807			6.26808			33.3347
228					5.92679				5.69213			4.90261		4.72838				3.2514		6.0485			30.5498
229					6.56765	5.82096			5.87218			4.58957								6.16401			29.0144
230					6.5109			2.79961	6.22332			5.61952		4.2124				4.43226		5.74982	3.22495		38.7728
231					5.69092				5.9806			5.33063					5.60773	3.34669		5.39598	3.66844		35.021
232					4.20895	4.7246			6.15269			3.55285					6.93152			6.10886			31.6795
233		3.79003			6.94704				6.19347			5.77894		2.66546						6.97679			32.3517
234					5.78327				6.08704			5.3915		4.96884						5.05984			27.2905
235		4.58475			5.92457			4.10861	5.86422			5.55671		2.5783				3.20031		5.43865			37.2561
236					5.46506				5.78066			3.463						5.28795		5.31793			25.3146
237					5.57632		4.71382		5.97066			4.19826		2.46558				3.80253		5.15766			31.8848
238					5.57187				4.25475			4.93159		4.00802						5.29608	4.4426	4.68421	33.1891
239					5.74433				5.96767			5.16348		4.70233						5.81226			27.3901
240		3.41955			7.06275				6.36656			5.43498		5.06803						7.03507		5.31816	39.7051
241					7.1551			2.89231	6.59435			6.13449		6.06893						5.50526			34.3504
242					5.21807		6.53067		6.07709			5.79536								6.06827			29.6895
243		4.35797			5.42279				6.00547			4.96638		4.26651						4.83297			29.8521
244		3.84966	4.79497		4.38696							5.74802		5.40968						4.36674			28.556
245					4.37361				5.34995			5.23981								5.21802			20.1814
246					5.87895				5.98458			4.80406								4.74659			21.4142
247					4.85154							4.15777		4.24345						4.58817			17.8409
249		4.58255			6.13242		4.81599	3.75341	4.92185			3.03944					6.22006	5.90081		3.18584			42.5524
250																				4.75905		5.38249	10.1415
251														3.26665						3.45285	7.499		14.2185
252																					6.11936	5.5603	11.6797
253					2.82835							4.51831								6.53946	6.39	6.27466	26.5508
254																				5.39453		5.63665	11.0312
255							3.60314					2.87847									6.58029		13.0619
257					6.36649							5.93599		6.65897									18.9614
258					5.27742							5.56604		4.79934					3.90867				19.5515
260		3.05135			5.10403				6.33773			5.36082						4.49106		5.58037			29.9254
261																			5.41144		4.82429		10.2357
262					3.98353																	4.84175	8.82528
264					5.20915			5.10408	5.89131			4.3018		3.4756			5.38595			5.26957	4.95962		39.5971
265					4.60121				5.72786			4.67834		4.30444						4.53263			23.8445
266				4.24497	3.09384				4.65625			3.15805					4.57141			3.89928			23.6238
267				3.2532			4.15687		5.00766			4.12765								4.95557			21.501
268					3.61725				4.45398			4.31309		4.21646						4.47709			21.0779
269					3.36151							4.79695								4.53583	3.39602		16.0903
270		5.47946			4.42133				4.57554			3.64379		2.55429						3.65043			24.3248
272					3.14911				4.99642			3.86595					4.96478	3.79232		3.43095			24.1995
273					5.83658		5.32001					6.12238		6.20706						4.64264			28.1287
275					6.30039			3.15199	6.75554			5.72512		5.80514						5.00897			32.7472
277																				6.02147	7.28333	6.23491	19.5397
278							4.59628													5.51629			10.1126
279				6.26102	6.18227		5.04265		6.161			4.29803						5.07539		4.617			37.6374
280					3.04183				3.4314									3.25702		4.10755	3.60958		17.4474
281					4.07239				6.73613			4.16342					7.03563	5.48095					27.4885
282					5.69354				6.38472			6.13555		4.94931						5.82709			28.9902
283					4.81469				5.25283			5.82491											15.8924
284				5.3185	5.76723	6.0596			6.18143			5.91904				3.16647		4.75258		5.16918			42.334
285					5.59493			3.30489	5.64511			4.96639								5.36142			24.8727
286		4.25			5.87018				5.68189			5.92657		3.67956				4.28266		5.60493			35.2958
288		3.29441		3.46598	6.34807	5.73945	3.3904	4.8472				2.83705						4.64634		3.6547			38.2236
289					6.1205				5.8576			4.61715	2.21576	3.59258			4.99465	5.03964		2.7928			35.2307
290																				5.93389		5.71195	11.6458
291					3.5013				4.26397			4.14365								3.00961			14.9185
292															5.0335				4.07013				9.10363
294					5.95579									6.24005						3.76044			15.9563
295					6.58431							6.20992		6.46301					5.73923	6.78618			31.7826
297					5.8225				3.91051			4.86661					5.39625			4.68322			24.6791
298					5.90919				5.70028			4.90426								4.2731			20.7868
299					6.77503		4.02664		6.58086			4.61527								5.8901			27.8879
301					6.18769			5.91855				5.14243		6.55599		3.19425				4.72701	4.90464	3.97051	40.6011
303														2.88372	5.43842				5.97364				14.2958
305														2.68776					5.39879				8.08656
306																			3.74818		5.39624		9.14441
307												3.44705		3.92751						4.00395	6.78856	5.71091	23.878
308				3.17347	6.28847							5.36835		4.92132		3.79742				4.77934			28.3284
310														3.70756						5.25248	6.19125		15.1513
311																				5.17452	7.39116
312																				5.4757		4.82606	10.3018
313					6.96467				5.62468			6.42643		6.15507		4.77063							29.9415
315					6.08257							6.40949		3.84853						6.99658	5.60873	6.29139	35.2373
316		3.88028			6.48895		4.48494		6.14465			5.01723		5.26225						4.8509			36.1292
317					4.87321														3.50209				8.3753
318					4.87538				5.96997			5.47378		4.42941						6.41771		4.65349	31.8197
319																			4.15767		7.22941	4.66499	16.0521
322					5.41504									5.25025									10.6653
323					6.00022				5.82286			5.79102		3.55259						4.80711			25.9738
324														2.9957						6.67297	6.23142	5.66907	21.5692
325														2.70276						4.14173	5.95021		12.7947
326					3.77763			4.88593				2.84741		4.72236						4.11396			20.3473
327		4.07883			5.96771				5.84125			5.79667		4.39442				4.44407		4.507			35.0299
328					5.2915				5.1231			4.30556											14.7202
329																			4.60607	5.8132			10.4193
330					3.29432							3.63344		4.04249						4.48029			15.4505
331																					6.54541	3.87637	10.4218
332			4.07971		5.92436				5.90254			4.99934		2.87572			6.24065	4.34089		6.50742			40.8707
333					4.22952			3.52915	3.38952			4.23402		5.19426				3.86791		3.32789			27.7723
334					5.65778				6.03126			5.45307											17.1421
335														5.14627	6.78734				3.95438		4.51031		20.3983
336									4.93411			5.69688		6.34403						6.79152			23.7665
338				5.96445	5.90594			5.50571	4.78496			3.93561		5.46821						5.19374			36.7586
339									6.02513			5.71006		5.88312							3.73221		21.3505
340					6.28522		4.94821					3.26537		4.64237						4.58389		3.96109	27.6861
341					2.99632				3.20462			3.47623								3.3941	3.56729		16.6386
342					4.21977			3.79623	4.27419			3.89607		4.0245				3.49709		3.50091			27.2087
343					5.04443							5.97835		5.32424			6.31789			4.68109	4.02717	3.33459	34.7077
344					6.44343			4.82171	5.69108			4.97957								3.9356			25.8714
345		4.02113			2.64304	5.73945		5.02457	4.00143	3.78302		3.33503		4.20546		5.1129	6.73803			5.02286			49.6269
346				6.16453	5.74014			4.48226	6.19062			4.93815		2.92072			6.40336			4.99936			41.8391
347				5.42718	5.13979				4.11993			6.15344		5.9871						4.90751			31.735
348		3.6651			5.54183				5.76566			5.43142					5.54969			5.38065			31.3343
350					3.11335							4.11635	7.0099						4.40862				18.6482
351																				6.71783		4.97877	11.6966
353					6.14434	4.5978		5.50265	5.36418			3.36421					6.22315			4.72167			35.918
354					5.21782				6.37144			4.21613		2.90572				3.3316		6.30129			28.344
357					4.74534	6.04005		4.97768				4.09847					5.63001	6.04076		3.87045			35.4027
358							5.60036													6.47431			12.0747
359					3.46879							5.1123		3.9945					3.87365		7.18818	4.48405	28.1215
360				4.70506	5.19289				4.92185			5.37777								4.25601			24.4536
361												3.73416							3.98843		4.42045		12.143
362																			4.05457	6.11759			10.1722
363												6.00188							6.00768				12.0096
364					3.23255							4.23873								5.18092			12.6522
365					5.01951									4.94431								4.26127	14.2251
366		4.86326			3.12635	5.4337	3.45601		3.61017	4.50559		3.28231				5.49087	6.60828	4.45837		4.1193			48.9542
367					4.72692															6.62063	5.47658	6.6219	23.446
369					6.42284				6.38267			6.17039		5.08828						5.03674			29.1009
370					6.01972				6.03228			6.40008		4.63737						6.97415			30.0636
371		3.44992			6.13242				6.25192			4.21519					6.29729			2.99466			29.3414
372																				7.02542		5.78308	12.8085
373																	2.83627			5.13607	5.51253	4.92438	18.4092
374		4.26076			5.85826			3.40989	5.49494			5.08406		6.04409						5.20869			35.3607
375														3.15267							6.02421	5.06767	14.2445
376					5.57651			3.15607						5.92611									14.6587
377							4.6271					3.72004										5.29986	13.647
380					6.12159				6.28869			5.16502								5.85699			23.4323
381					5.65886							4.50513								3.32148			13.4855
382					6.2733			3.25189	5.69006			6.2071		6.83493						5.54512			33.8024
384					3.86541				4.42946			4.20013		4.89732					4.24715	3.88967	3.7301		29.2592
385					5.68812				6.22535			5.47943					6.25507	5.27153	2.69672	3.99541			35.6116
386		4.88576			5.32835							4.59644		3.54559			6.36835			4.45146	4.3179		33.4938
387					5.09319							6.48291		6.0231						6.16352			23.7627
388					6.03814				6.45214			5.54815		4.56539						4.66506			27.2689
389					6.48028		3.43215		4.29972			5.43331								5.9168			25.5623
390					4.34114	3.14886			3.39156			4.18036		3.94151			3.10504			5.4992	4.77249	4.65558	37.0357
391					6.07607			5.38236	3.05036			4.6501		6.05709						3.90676	4.09377		33.2165
392																				5.77475	3.8633	4.33658	13.9746
393														2.85173						5.23967			8.0914
394												5.46437		6.27704						4.76973		4.66395	21.1751
395				6.56977	6.13676	6.82139			6.82296			4.38275		4.45141			7.083	4.44407		5.72669			52.4388
396		5.11072			5.42913				6.15487			3.76899		3.37862			5.89672			4.67468			34.4137
397												5.43519		5.4852						3.01816	4.15086		18.0894
398		3.73846			4.00629				6.04148			4.90238					6.7648	4.06405		5.09335			34.6108
399					6.27005				5.70538			3.80382								4.4333			20.2126
400					5.92761	4.1572		4.36402				5.49355		4.57439			6.08619			3.55965			34.1626
401					5.46489		3.57332		4.70732			5.61593					5.94202	5.8293		4.86585			35.9986
402					5.24057		3.80197		6.49505			5.20644					6.5434			6.14429			33.4317
403		3.4421		5.48609		5.50371	4.13401		6.23864			4.25661					6.37452	4.80876			3.64447		43.8889
404				5.80297	6.50845				6.03126			6.01318		5.56719						5.97661			35.8997
405					5.42154			6.03068	5.4694			5.41448								5.83243	4.96173		33.1303
406																			4.43974		3.76816		8.2079
407					5.13979							4.82896		5.45921									15.428
408				5.89133	5.96879		4.09226		6.07825			4.65857		5.74615			5.88333			5.58571			43.9044
409					5.88752		4.30599					5.49167		5.38822							4.74606		25.8195
410		5.55282			3.22713			4.57299				4.97863		4.64737		3.29048	6.76274			4.39165			37.4238
411					4.96207							5.711	5.18689										15.86
412		4.72633		4.95795	4.3303	6.33961			4.43559			4.88638		4.31944			6.0347			2.71483			42.7451
413					6.1801				3.15354			2.8427		3.16317	5.37656		3.07929			2.90548	3.60641	3.03546	33.3427
414																			2.9501		6.3456	5.76948	15.0652
415							4.26126					2.8314								5.64872	5.94492		18.6863
416												4.52113					2.6437		4.86577				12.0306
418					5.52557							4.75741		4.37143						5.65086	4.9945		25.2998
421														4.36043						3.41119	6.83085	4.84489	19.4474
422					6.43151							6.38596		4.0195					5.48536		5.64573	5.94938	33.9174
424					5.37495							4.17566		4.32044						4.82634			18.6974
426					4.3899			3.1948	4.63071			3.85089		3.68356						4.78148			24.5313
427					4.99458				5.57156			4.7753								5.42657	4.42679		25.1948
428														3.28164						2.843	3.73538		9.86003
429							4.40143													5.88262			10.2841
430		3.22985			5.36303		4.41634	5.28043				5.01534		5.12228						4.25708		3.47788	36.1622
431		3.25333				5.13517		4.44098	4.65216			3.57696				3.96508	5.9101	4.69435		4.97052			40.5986
432					5.53208			3.8472				4.66798		2.87972						6.08074			23.0077
433					5.0531			4.48634	5.03729			3.60331		4.92032	5.40387	4.01567	3.92472						36.4446
434					6.20069		4.38354		6.26315			5.19514		6.21506						5.12005			33.3776
435					5.83875				4.10971			5.35706								2.92203			18.2276
437					6.68292							6.15344							5.79662		5.99144		24.6244
438							4.82096					4.26226								5.61668			14.6999
439														2.70476							6.74522	5.24652	14.6965
440		4.23924			3.10902			3.53323	5.1139			3.89419					5.85141	3.89549		3.69743	3.76181		37.0957
441							4.87464		5.44182			3.93467								4.90751			19.1586
443					4.20676	4.68736			4.43355			4.52302											17.8507
444					4.91764				5.23138			3.71157		4.58538									18.446
446		4.01428			6.42284			4.26616	4.53877			4.46183					6.37967			4.84343			34.927
447		3.85192			3.55657				6.34998			4.74235								5.42657			23.9274
449		4.95912			6.41851			5.61376	5.02196			4.07587		4.73235		3.68929				3.71024			38.2211
450														4.54339					5.77035				10.3137
451		5.67117			5.47139		3.70156	4.39052		3.65259		4.27262		4.34543						3.0801			34.5854
452		5.49315			5.66428	4.39088		3.24781	5.72786			4.4976		4.45941		3.60794				5.41376			42.5027
453							5.78924													5.653			11.4422
454					6.00022				6.43171			5.46908		5.84613						4.41835			28.1655
455					6.20611				6.12524			3.52989								5.38599			21.2472
456					5.51257		4.32787		5.10267			4.43359								3.7583			23.135
457					5.90919				6.52774			5.97929						4.69129		4.74196			27.8495
458																			3.43595	2.97223			6.40818
459																				5.4757		5.42747	10.9032
461					5.53641				4.94637			3.48564		4.79634						6.00865	3.64288	5.32287	33.7392
462					7.03186			4.3528	6.84237			6.03201								6.63879			30.8978
463					6.76094				6.87506			6.24287		5.82014						5.88476			31.5838
464					6.04465				6.20084			6.29935		3.23665		3.38671				6.05564			31.2238
465		4.41138			6.46727	6.7936		4.33955	6.56553			4.31686					7.30131			4.8509			45.0464
466		4.19816			5.79107	5.10943			5.93217			4.51172		4.22745				4.99877					34.7688
467					2.74924															5.35501	4.15932	4.50078	16.7644
468					3.65735			4.47207	3.35376			3.15335		2.67427						4.67788			21.9887
469					4.80386			4.27023	4.93105			4.30933		5.14427		3.39067							26.8494
470					4.58388	5.19796			5.90765			3.81606					6.53002	4.13352		4.6672			34.8363
471												2.82293							4.34831	4.81245			11.9837
472					2.78067	3.86895		3.05107	2.99213			3.79535				3.89563	5.30769	3.59005		5.46823			34.7498
473																				4.28591	4.27138	4.49974	13.057
474					5.19614				5.02196			3.95632								4.19193			18.3664
475		4.29793			5.2319				5.64613			4.03728		5.10628			5.89774			3.43362			33.6509
476					6.39358							4.94757		2.79874					4.59148			5.54775	24.2791
477					6.19528			6.78502				5.62252								4.03065			22.6335
478					5.89402		5.04861		5.36316			5.86162		4.88932						3.92705			30.9838
479		4.7948			5.23515			5.63721	6.50322			4.9984		3.18266			7.32911			5.58998	6.3456		49.6161
480		3.48807			4.94365				4.77883			6.1798								4.71847			24.1088
482					3.15886	3.51071						4.04387		3.55859		3.97897		3.42558					21.6766
483					6.19636			5.85331	6.50424			5.71571		5.9901						4.6373			34.897
484					6.45644							4.49666		6.66497					3.58282				21.2009
485					5.66753		3.83279					5.27139											14.7717
486		4.24902			3.51322				5.02094			4.21425		2.9877						5.07305			25.0582
487					4.49502		4.0684					4.92403								6.56189			20.0493
488					4.73667				3.54173			4.25661		5.12927									17.6643
489					6.25054		4.05746	4.5475	5.98631			5.1349		2.9757				4.65655		6.35256			39.9615
490									5.85964			5.79008		4.38542						6.41878			22.4539
491					6.15518				5.97507			3.92337								5.04422			21.0978
492					6.73169			4.64434	6.38983			5.66394		5.05829						5.98195			34.47
493	4.48657	4.36052										4.88355		6.54499			3.48193	5.04985		4.8744		3.44127	37.1231
494					4.28262															6.09303			10.3756
495					2.84352				6.03024			4.46277		4.16247			6.71434	4.31535		5.32404			33.8527
496		3.58588		5.11639	5.47031	6.39314			6.63193			4.68869					7.08918			4.15134			43.1269
498		3.37094			6.77594	6.5523			6.41536			4.46556		5.37921		3.88856				4.27044			41.1183
499																			4.67195	5.89393			10.5659
500					3.53115				3.43916											5.69886		5.00503	17.6742
503					4.95001		4.40914					6.01362		4.12584				3.13802		5.90246			28.5391
504		3.72402			4.35504				5.67585			4.65228								4.42501			22.8322
505					5.95962							4.97618											10.9358
506					5.23723				4.85765			5.46966		4.88746						3.49014			23.9421
507					3.31087							5.45823							4.21101				12.9801
508																				3.9645	4.84331	3.85618	12.664
509																					5.896		5.896
510																			5.62776				5.62776
511																				5.27353	6.72907		12.0026
513																				4.1841	6.92968		11.1138
514														3.45817						2.94649	7.3837
515																				5.62317		5.98092	11.6041
516																				3.78115	5.28149		9.06264
517																					5.7978		5.7978
518												4.4808											4.4808
519																			5.48908				5.48908
520																				4.88658	5.83265	4.75556	15.4748
521																				4.82902	6.51367		11.3427
522																					6.61398		6.61398
523																					6.50839	5.37715	11.8855
524																					6.34474	3.75346	10.0982
525																					6		6
528																					6.24443		6.24443
529																				6.21266	6.14624	5.84256	18.2015
530																					6.501		6.501
531																			4.54225		6.06282		10.6051
532					3.14027																	6.2	9.34027
533																			5.07403				5.07403
534																				5.08059			5.08059
535																				6.23398			6.23398
536																					7.11657		7.11657
537																			5.1718	5.89607			11.0679
538		3.0787			6.06868	5.07339			5.09473			3.79108					4.94776			2.83456			30.8889
539					5.14221							4.15214		5.10235	4.75578				6.1316				25.2841
540		3.72601			6.51031	7.12917		6.00185	6.2842			4.77136		4.96742		4.00157	6.76368	5.17853		5.378			60.7121
541				6.04583	4.90897			5.68566		6.29827		4.14738		3.44118						5.38226			35.9096
542							3.57024		4.73053					3.2033						6.55058			18.0547
543		2.91213			4.14448				4.12318			3.60246					4.29204						19.0743
544																					6.55168	3.72621	10.2779
545							3.47574							2.77751						4.6915	7.02576	5.51237	23.4829
547					4.19847							3.03182									4.47587		11.7062
548																					6.85049	6.23354	13.084
549																				6.32672			6.32672
550																				4.231		4.20734	8.43834
551																					6.06916		6.06916
552					3.26876							5.02382		4.08086						6.84692	7.38159		26.6019
553							5.06408		3.8185			2.93179		3.04738	5.24246					3.33024	3.18879	3.01604	29.6393
555					4.17471			4.36855	5.4771			4.0483		3.34223			3.68706			5.81185			30.9098
556					5.42188			3.1931				5.322		5.801						3.87922			23.6172
557					5.42296				4.37137			4.74088											14.5352
558																				5.35881	6.30884	4.99036	16.658
559												3.0785									6.56119		9.63969
560																					5.42086	4.79958	10.2204
561																				6.00906		6.73354	12.7426
562																					6.45243		6.45243
563																			6.58256				6.58256
564							3.58642					3.64342								5.26287	6.29194	4.53753	23.3222
565														4.70955							6.7523		11.4618
566																					5.9509		5.9509
567																						6.62977	6.62977
568					4.05701							4.45794		3.90395						7.51636		6.72621	26.6615
569																			6.99761				6.99761
571												5.61922		6.43468					4.1312			5.91698	22.1021
572		3.69709			5.87215	6.06806		3.22493				5.38106								4.74587			28.9892
573																			5.09997		6.17791		11.2779
574																					6.71534		6.71534
575					6.34726							4.3722											10.7195
576														6.69555							5.92239		12.6179
577																					6.11773		6.11773
578																				6.07835	5.96568		12.044
579			3.70353				5.72306					5.00857		3.62009	3.81434								21.8696
580					3.39186							4.45699								5.04861			12.8975
581					5.3992							4.52558											9.92478
582					5.82032				5.63852			4.87044											16.3293
583					5.44347				5.59615			5.81452								4.96653			21.8207
584							3.95229																3.95229
585														2.95592							6.14307		9.09899
586					3.01177		4.54659					4.76755								5.92591			18.2518
587																				6.81921			6.81921
588												6.17557								5.5784	5.88333		17.6373
589																				5.23835		5.38973	10.6281
590												4.46651		4.97441									9.44093
591																					6.30673	6.08784	12.3946
592																					7.09228	6.35409	13.4464
593		4.33443			6.16694				6.03904			6.28799						3.71095		6.65398			33.1933
594																					5.58135		5.58135
595																				5.50805		5.79748	11.3055
596																				6.51754		5.79015	12.3077
597																			3.14447		5.37546		8.51993
598	4.61304																		5.4342				10.0472
599							3.51971													4.78105	5.94668		14.2474
600														2.71354						5.62317	5.82631		14.163
601																				4.77785	7.16197		11.9398
602		3.58139		3.51605	6.17342			4.49687				5.05811		3.25527									26.0811
603																			5.85723				5.85723
604					4.39607		5.22883	4.84899				4.98857		4.14883						4.33653			27.9478
605							5.3774							6.25577						5.09338			16.7266
606					3.94471							5.93741											9.88213
607					5.48558				5.06951			5.37725						4.29679					20.2291
608																					6.0227		6.0227
609																					6.8526		6.8526
610					3.05064		4.1979		4.32698			3.50815					5.11095			6.17855			26.3732
611							4.74672							2.61859						6.12632		6.11195	19.6036
612																					5.79675	3.1827	8.97945
613					5.76093							5.93265		6.27376			6.0801		4.10027	5.75003	3.46436		37.3621
614																					6.52846		6.52846
615														3.36122									3.36122
616												2.72221							6.31019		6.96347		15.9959
617																					5.90022		5.90022
618																					5.34484		5.34484
619					3.14674							4.7847		4.01789						7.84682	6.7259	7.05954	33.5816
620												4.52844									6.52212	7.15702	18.2076
621					5.40676				5.67585			5.58493		3.1933						3.77582			23.6367
622		3.97736			5.24263				5.37218			4.61799					6.07512	4.85384		3.90054			34.0397
623																					6.42287		6.42287
624					3.66181							3.79013								4.93348	5.94457		18.33
625												3.08326											3.08326
626												2.95846									5.7334	5.67484	14.3667
627				3.32324	4.2233				4.44703			4.13404					5.86915			4.00501			26.0018
628												5.01905		3.9999						5.61465	3.14972	3.94633	21.7297
629														2.77951							7.0416		9.82111
630																				5.68927	6.76391		12.4532
631																				5.25861			5.25861
632																					7.41221	4.85094	12.2631
633														3.43118									3.43118
634							5.13079							2.93043						5.52084	6.07972		19.6618
636																			4.89045				4.89045
637													4.58592						4.88945				9.47537
638																				7.31276		6.90126	14.214
639												5.09336								6.66784	6.03326	4.50975	22.3042
640																				3.71186		5.43166	9.14352
641																					5.14106		5.14106
643												3.56149		4.55562						6.43545	5.88438	5.42956	25.8665
644																				7.31596			7.31596
646														6.02489								5.28491	11.3098
647									3.61471			3.36334		2.9904						4.65313	5.66477		20.2864
648																				4.13399	6.32995		10.4639
649																						6.73249	6.73249
650																					5.77774		5.77774
651												4.30266											4.30266
652																					5.46943	4.32683	9.79627
653																					6.63035		6.63035
655																				3.30253	4.90772	3.4631	11.6733
656																			6.72922	7.17631			13.9055
657							4.77198					3.0423								5.34922	6.08711	5.11614	24.3667
658													5.6179						5.89315				11.511
659																				3.99968	6.58864		10.5883
660																						6.07526	6.07526
661																					6.39225	5.46939	11.8616
662														2.82549	3.95157						7.43121		14.2083
663							5.32889													4.67018	5.64576		15.6448
664												2.88225								6.45891		7.18218	16.5233
665																						6.7587	6.7587
666														3.25027							5.46838		8.71865
667																					5.95196		5.95196
668												4.81995							4.49237		6.81248		16.1248
669												4.94189										5.62243	10.5643
670												3.86539		4.18881						6.44185	7.53574	6.65493	28.6867
672				3.2445																			3.2445
673	5.99511																		5.54096				11.5361
674																				5.01983	6.62031		11.6401
675												3.04897									5.94457		8.99353
676									4.47226					3.89595							6.4651		14.8333
677																				5.84277	5.80308	5.78595	17.4318
678												3.18424		3.04238							7.45655		13.6832
679																					6.73224		6.73224
680																				6.17535		5.67799	11.8533
681																					7.2042		7.2042
682																				5.74683	6.66783	5.19057	17.6052
683																			5.44717				5.44717
684																			5.45316	3.51839	6.82409	4.21992	20.0156
685																					7.2665		7.2665
686												2.86987								4.86952	5.35751		13.0969
687												3.12232								6.3683		5.77966	15.2703
688					5.25991							5.31628							5.22069				15.7969
689																					5.78408	4.32369	10.1078
690					3.6035																		3.6035
691																				4.55932	6.36269		10.922
693																				6.1082		6.04696	12.1552
694		2.94105			6.71115	4.9405			5.55075			4.89997	2.42859	4.65257			6.35771						38.4823
695																				4.94841	6.25499		11.2034
696																					5.47788		5.47788
697																					6.14307		6.14307
698																			4.24095		7.09545		11.3364
699							5.46634					2.91083								6.09434	6.97719	6.21782	27.6665
700														2.75352						4.45805	6.23176		13.4433
701																					7.22004		7.22004
702																			5.25062		4.70922		9.95984
703																			4.0434	5.28526	5.93718	4.6109	19.8767
704					3.55275									2.98241					4.70288	6.66251		6.41488	24.3154
705																				5.70739	6.18847	4.86143	16.7573
706			4.73601						6.20349			6.39659		7.05937					2.78529	2.69012	3.01774		32.8886
708															4.9353				4.97825				9.91355
710																					5.19702		5.19702
711																				5.25754	6.26766	4.49979	16.025
712																				6.66464		6.4348	13.0994
713					4.90249				4.21096			5.22387		4.86447						6.04424	5.7883		31.0343
714					6.79538							6.66619								4.49749	4.3988		22.3579
715																			3.28913			5.67589	8.96503
716																				3.43577	5.50322	4.05954	12.9985
717														2.69555						7.22855			9.9241
718																				6.06236		5.39602	11.4584
719																				6.01013	6.48517		12.4953
720					2.92485									2.70855					5.78539				11.4188
721																				4.24486	7.59698		11.8418
722												5.66781											5.66781
723																					6.6805		6.6805
724																					5.47788		5.47788
725												3.30809							3.79298				7.10106
726					6.04816				4.17464			5.58969		5.29325						4.51135	4.67437		30.2915
727															5.00391				3.97456				8.97847
729					2.82712																6.06494		8.89206
730														2.8035						5.69673		5.99245	14.4927
731														5.14433									5.14433
732													5.61889										5.61889
733					5.05043							5.94503		4.47966						6.22332		6.86143	28.5599
734					4.2449							5.43536								5.94084	6.01425	4.24822	25.8836
735																				4.43247	5.51378	4.9065	14.8527
736					3.96955		3.88862					4.88711								5.59226	7.29289		25.6304
737					3.97171							5.30961								6.59962		6.65597	22.5369
738																					6.81987	4.41174	11.2316
739					3.54735	3.66697			3.77109			2.76793					4.50299		6.20343	5.93444			30.3942
740					3.09599							2.83652		2.97141					4.70987	3.86856	5.82314	4.5218	27.8273
741												4.91807								3.96344	5.03125		13.9128
742												3.81204	2.42908	2.78201						5.32043	6.16946		20.513
743							4.13422					5.22768								5.21703	6.36691	4.29539	25.2412
744												5.08288							6.58456				11.6674
745					3.63157		3.53639							5.45617						5.96855		6.00503	24.5977
746									4.46318			5.17052		2.67406			4.55572			4.45166		7.04696	28.3621
747																			3.12352		4.52972		7.65324
748																				5.87048	6.25604	5.54591	17.6724
749																					5.77141		5.77141
750																				6.25104	6.75335		13.0044
751																				5.72977			5.72977
752																					6.20325		6.20325
753												4.94017							3.85316	2.80452	4.39668		15.9945
754																				5.0337			5.0337
756																				6.88311	6.03326	6.36606	19.2824
757												5.22222							3.93744		5.44515		14.6048
758									5.17496				4.22727							3.27538	6.21064	5.96824	24.8565
759												4.91833		4.53284					4.32213	4.88004	5.8147	4.96086	29.4289
760			5.83949											3.93513									9.77462
761												5.7284								6.252	6.65663		18.637
762								3.2163	6.91649													3.79307	13.9259
763														2.84068						4.35649	7.31755	5.03251	19.5472
764					5.91781							5.03894		5.61302		3.70437				3.95039			24.2245
765								4.37857				6.27825											10.6568
766									4.64536										6.40026				11.0456
767					3.50955															6.56371		6.12651	16.1998
768					5.82226		4.94579					6.45204							4.23785	2.82757			24.2855
769			3.61932																		3.8805		7.49983
770					3.80489							3.23552		3.74745						5.73395	7.2657		23.7875
771												3.98481								5.41236	6.97992	4.09892	20.476
772									6.01909											5.36297	6.02328	5.22928	22.6346
773		4.74153			5.45527							4.88129								4.63089	4.37041		24.0794
774					4.92541															6.5703	6.5838		18.0795
775																	2.83191			4.85808			7.68999
776												5.34473							5.77464				11.1194
777												4.08737		2.56885							5.7673	5.69019	18.1137
778					4.49001							5.717		3.16197							7.37052	5.21538	25.9549
781							5.19035					4.87844		4.15137						5.80529	6.62021		26.6457
782					4.08393							4.22507		5.3519						6.95116	6.79786		27.4099
783					3.00033							5.2773		2.50816						4.95577	5.67351	4.62293	26.038
784		3.11349										3.84141		2.84374						7.66019			17.4588
785												4.52422		3.49245						6.63286	5.46055		20.1101
786												3.64577								7.5219			11.1677
787							4.95542					3.03514		2.84374						6.64493	4.89121	3.94493	26.3154
788												3.10826								6.83811			9.94637
789					2.8228							3.32858								6.36944			12.5208
790												3.26971								4.99528			8.26499
791												5.03324								7.08177			12.115
792												4.0095		2.41585						5.78224		4.97369	17.1813
793					3.34343							3.59734		2.69074						6.44079	4.27993		20.3522
794												2.87749								6.21688			9.09437
795					3.25983									2.57548						7.00933	6.01335		18.858
796					3.781															6.19932			9.98032
797					2.9949							2.77873		2.74684						7.09714			15.6176
798				4.08369		3.94775						2.69611	2.33403				3.55132			6.23115			22.8441
799					4.60945		4.23811					5.29155		5.20808					5.6398	7.08396	5.44511	5.66453	43.1806
800					3.42704							4.2773								5.56821			13.2726
801												5.50617		5.69053						6.52091	4.58005		22.2977
803							5.30012					5.30484		4.05039						7.44946			22.1048
804												3.06838								5.62858			8.69696
805									3.73289			4.96676		3.76377						7.12567		6.27944	25.8685
806							4.9689					4.02279								7.65141	5.75405		22.3972
807												3.19943		5.53958						7.21787	6.3234		22.2803
808					2.89609							2.90883								6.34859			12.1535
809							4.87069		5.20812										5.88767	7.40665			23.3731
810																				6.69103			6.69103
811							5.34633					4.0114		3.46797						7.60202			20.4277
812												6.29535		5.44778		3.45681				4.33125			19.5312
813		3.09863					5.58319					4.17949		4.11057			3.21081			6.117			26.2997
814												4.55461					3.41256			6.5703		4.00588	18.5433
815												3.47198					2.96674			6.49457		5.63672	18.57
817							4.63383					4.35613		5.06324				3.2566	3.9067	6.87433			28.0908
818					4.15559															6.20261	5.72316		16.0814
819					3.1241				4.50065			3.98955					3.0494		4.81192	7.28372		6.0431	32.8025
820												4.13105		2.44951						7.28372	6.47677	4.91594	25.257
821												4.54036								6.28274		4.42509	15.2482
822																				5.30041		4.81542	10.1158
823							4.18419					4.19088		3.73011						7.01701	5.04678		24.169
824					3.69848							3.13675	2.342	4.26459						6.36944	5.4771		25.2884
825												4.50522		3.95655						6.47481			14.9366
826					4.53453							4.37702		3.47613						7.58007			19.9677
827												2.73077								5.71309		5.29772	13.7416
828												4.8642								6.36835	4.91879		16.1513
829												4.73029		2.84782						5.64724		5.36616	18.5915
830							4.20537		5.23023					2.59639						7.40665			19.4386
831					4.43355				4.58708			4.60779											13.6284
832																				3.93612	6.67869		10.6148
833																				4.06234			4.06234
834												2.67901							4.33105	5.90517		5.18223	18.0975
835												3.06268							3.49524			4.81863	11.3765
836					2.85157																		2.85157
837					6.16645	5.35369	4.32765		6.98985			6.44349		4.21461						6.53518			40.0309
838					4.44224		5.04208					5.20513		2.9794						6.46713		6.12758	30.2635
839					4.86243				4.94985			3.95537								2.42147			16.1891
840		4.74946			5.15885	6.59617			6.23415			4.11871					6.08651	4.35703		4.39381			41.6947
841					4.58122				6.63712			4.48718					6.29121			5.14016			27.1369
842					5.64962				4.68154			5.30769		2.41279				4.49398		5.5287			28.0743
843														3.17625						6.88311			10.0594
844												6.94587		2.85088					5.74886		6.86075	6.15325	28.5596
845																				5.68017	5.92067	5.3266	16.9274
846																				4.97552		4.08395	9.05947
847												3.31054		2.47654						6.37603			12.1631
848							4.06672					6.33523									5.74964		16.1516
849																					7.01743		7.01743
850												3.43115								7.1136		5.96824	16.513
851												5.36182	2.55014	4.17585						5.17309	4.93479	3.50594	25.7016
852																				6.23334			6.23334
853	4.61911				4.37383									4.73786									13.7308
854																				5.03809	4.47082	4.55769	14.0666
855					6.08936				6.37986			6.20228		5.32232		4.20154				5.757			33.9524
856												5.15005								5.5726			10.7227
857																				5.61321			5.61321
858														4.72052						6.98957			11.7101
859																				6.84469			6.84469
860																			5.53768	5.73614	5.69447	5.30307	22.2714
861																				6.21798			6.21798
862												5.59354		4.90514	4.43474					3.07453			18.0079
863				4.37178	6.41183	5.40383			6.00402	4.72231		4.41406					6.14064			3.3127			40.7812
864					3.87872			5.65899				5.55745	2.4386	2.73562	4.58952				4.24876	4.77577			33.8834
865																			5.4762	6.72835			12.2046
866												6.33143			4.16906							6.20885	16.7093
867																				6.06212		3.12095	9.18307
868																			5.42366	5.28175		4.4946	15.2
869												3.2811								5.41785		5.29238	13.9913
870																				6.09176		6.01636	12.1081
871														2.5867								4.75446	7.34116
872					6.24788			5.15409	6.25324			5.49573		3.89943						3.87246			30.9228
873					3.99598							4.7265	2.48491	4.64912						6.8425		7.18843	29.8874
874																				2.92086	6.63676		9.55763
875																				6.40457			6.40457
876																			4.92693	6.46603			11.393
877																			3.98701	6.03139		4.9245	14.9429
878																				7.1564			7.1564
879							4.06287					5.18139			4.79137				5.11927	3.38733			22.5422
880																				6.47701		5.56507	12.0421
881																				6.74042			6.74042
882												4.90313								4.6704			9.57353
883														2.43574						7.05653	5.29946	6.02064	20.8124
884																				5.54407	4.54916		10.0932
885																				6.2992			6.2992
886																				6.77664			6.77664
887																				5.26089			5.26089
888																				6.49896		5.07636	11.5753
889												4.85565								6.33652		3.80163	14.9938
890								4.16551				3.76638								3.96246			11.8944
891																				6.76018			6.76018
892							5.13355					4.94967								5.65383	5.21781	4.42295	25.3778
893									4.10572			3.74264		3.24663						4.66162			15.7566
894												4.28585								5.17967		4.96407	14.4296
895																					5.57641	3.47546	9.05187
896																				7.12567			7.12567
897																			3.86407	4.93162	4.55798		13.3537
898																				6.30578		4.90525	11.211
899												6.35992							5.05582				11.4157
900					3.62573							5.37417		2.4235						5.42663			16.85
901																				4.96126		4.46679	9.42805
902					6.41509			3.4435				4.90218		5.80171				4.90773		5.47492	3.98312		34.9283
903									3.05306			3.97056								6.67237			13.696
904												5.33903							4.83274				10.1718
905																				5.19723		5.0678	10.265
906																				5.93919	5.88867	5.55866	17.3865
907																				5.77236			5.77236
908		5.59121		6.26364	6.70282				6.55572			4.8528	2.31461		3.88942			5.27292		6.51103			47.9542
909																				4.96894			4.96894
910																				4.55406		4.10854	8.6626
911					3.70065							5.32289								5.47382	5.3469	4.96728	24.8115
912					4.94387		3.60938					5.62963		3.86883					4.80894	5.28943			28.1501
913																					6.71069		6.71069
914					4.3836		3.54679					4.16144		2.79274						3.65953			18.5441
915																				5.4826			5.4826
916							4.84373					5.97531											10.819
917					4.70499							5.04368								4.74942			14.4981
918					4.76363							4.29535						3.15171		4.63418			16.8449
919												4.44634		3.03346						5.89419		5.95861	19.3326
920															4.76983								4.76983
922		3.13329		5.76659	7.09913							5.90693		6.43411				5.99942		5.88541			40.2249
923																				3.721		4.69886	8.41985
924								5.45703												6.20481			11.6618
925												4.53276		3.37923						5.7109			13.6229
926					4.04593							3.60779							6.17618	7.11799			20.9479
927												5.2944		3.13545						7.85336		6.49759	22.7808
928												5.56695										5.54369	11.1106
929					4.13279		4.61843	5.84984	5.44126			5.75309		5.51612						6.89847		4.43471	42.6447
930												5.03514											5.03514
931					6.54321							5.99905										6.70185	19.2441
932																				5.46394			5.46394
933					5.9949	4.31077		4.38867	5.85429			4.24027					6.16524	4.00447		4.9854			39.944
934					6.25983				5.1438			4.61254					5.51176	3.62277		4.25113			29.4018
935					4.65179					3.35781				4.37373						3.75063			16.134
936															3.90857								3.90857
937					2.89609			3.33242						2.84578						2.91428			11.9886
938								3.53943				5.85945							5.151	5.19394	5.82467	4.10854	29.677
939					2.77883							3.22222								5.89639			11.8974
940							4.29492													6.10273			10.3976
941																					6.17886		6.17886
942												2.93352								6.50335			9.43687
943									3.05658			3.08262								6.22456			12.3638
944												6.43305								6.82164		5.68699	18.9417
945					4.28046															5.06113			9.34159
946					4.77991							5.7265							5.07664				15.583
947												4.97531							4.73557				9.71088
948					5.97318														6.35961				12.3328
949												6.25926										3.44979	9.70905
950							4.18419													6.42542		3.03112	13.6407
951																				6.34749			6.34749
952																				4.72528		3.38242	8.1077
953																				4.70333		4.05935	8.76268
954												4.56125							3.61422	4.82077			12.9962
955																				5.9381		5.69233	11.6304
956														3.84435						4.74723	6.73938	4.20051	19.5315
957																				3.766	5.51572	4.01978	13.3015
958					5.8874									3.73113									9.61854
959														2.857					3.88192			5.71372	12.4526
960																					5.99459	3.93316	9.92776
961																					7.09908		7.09908
962														5.80783						6.65591		6.5147	18.9784
963																					5.91625		5.91625
964					6.28046							5.33523		5.23868									16.8544
965									5.87237												6.8773	4.16308	16.9128
966																				3.95588		4.66998	8.62586
968																					5.62055	4.59619	10.2167
969														2.54284							5.30056	3.64015	11.4835
970												3.10731		2.42809						5.3498		5.0432	15.9284
971														3.76275	4.1914						6.04425		13.9984
972														3.25479						5.29053	5.97253		14.5178
973																				4.71759	6.54408	4.17378	15.4355
974														2.33323					5.0935			6.32007	13.7468
975															4.06454				6.04432				10.1089
976									4.94382										5.95013				10.894
977																				6.13237	6.62573	4.21121	16.9693
978									4.37504												6.07073	4.61544	15.0612
979																					5.85226	5.28382	11.1361
980																				3.45538		6.27944	9.73482
981														2.97838							6.95344	5.02502	14.9568
982																				5.8448		6.47621	12.321
983														3.45165						4.36857			7.82022
984																						5.85167	5.85167
985							4.9015		3.70877					4.03305						6.58457		6.20672	25.4346
986																					6.80007		6.80007
987												3.86705		2.79478						3.79453	5.81143	4.69886	20.9666
988																			4.94279				4.94279
989																			4.70385				4.70385
990									4.13285										5.13613				9.26898
991					5.94387				5.41614			4.78158		5.5508						5.16979			26.8622
992																			5.46332	5.86566			11.329
993												4.02469									6.61028	4.55021	15.1852
994					4.97101		5.41084					5.91738		4.93064						6.78542		6.23559	34.2509
995												5.62488							6.05324				11.6781
996																					5.08982		5.08982
997												3.26781		3.33027					4.40145				10.9995
998																			5.65368		5.38773		11.0414
999															5.77749						6.79345		12.5709
1000																			5.50694		6.34106		11.848
1001					5.28914							3.79392		4.37678						5.63846			19.0983
1002																				5.06662	6.43043		11.4971
1003																				3.3566	5.72757	3.21773	12.3019
1004					3.15016									2.43268						6.37822		6.32328	18.2843
1005									4.55592													4.97583	9.53176
1006								3.60406	3.31786					3.43839					6.4419				16.8022
1007								3.24962											5.24023	4.08759	5.13726	5.19078	22.9055
1008														4.65014						6.09505	6.3565		17.1017

## Sheet: Demographics-qPCR data
Sample #	Date Order Received	Date of Collection	Date of Birth	AGE	Race	Pregnancy Status	Bacteroides fragilis	Mobiluncus curtisii	Streptococcus anginosus	Sneathia sanguinegens	Fannyhessea vaginae	Mobiluncus mulieris	Ureaplasma urealyticum	Mycoplasma hominis	Megasphaera 1	Megasphaera 2	Mycoplasma genitalium	Gardnerella vaginalis	Lactobacillus acidophilus	Prevotella bivia	Bifidobacterium breve	BVAB-2	BVAB-1	BVAB-3	Lactobacillus gasseri	Lactobacillus iners	Lactobacillus crispatus	Lactobacillus jensenii		Group 1	Group 2	Group 3	Group 4	BV Status
1	2023-06-09	2023-06-08	1976-08-30	46	NP	No/Unknown									5.76773			3.94802					4.76396	4.20729		5.22947				0.218656	0.375108	0.406237	0	BV-Positive
2	2023-06-09	2023-06-08	1999-12-20	23	NP	No/Unknown				5.12658		5.92758			6.61126			5.16831					6.58567			6.16193				0.173179	0.185088	0.33106	0.310673	BV-Positive
3	2023-06-09	2023-06-08	1972-09-10	50	NP	No/Unknown					5.59635				6.02537			4.31614		4.45887						4.97242				0.196003	0	0.803997	0	BV-Positive
4	2023-06-09	2023-06-07	2005-01-19	18	NP	Yes					6.57766			3.89297	6.18552			4.83111		4.46388						5.38141				0.171752	0	0.704002	0.124247	BV-Positive
5	2023-06-09	2023-06-08	1993-10-05	29	NP	No/Unknown				5.0011	3.59368				5.53198			4.62338		2.6845			6.69797			5.7467				0.169623	0.197701	0.485061	0.147615	BV-Positive
6	2023-06-09	2023-06-08	1969-06-30	53	NP	No/Unknown					6.54206				6.55556			5.1142		6.52179						5.08794				0.170613	0	0.829387	0	BV-Positive
7	2023-06-09	2023-06-08	1977-07-19	45	NP	No/Unknown					6.30507				5.79658			5.24077		6.71516						5.68217		4.53998		0.298198	0	0.701802	0	BV-Positive
8	2023-06-09	2023-06-08	1987-04-13	36	NP	No/Unknown				3.48133	6.36627				6.43221			4.97411		2.98808		4.21579				4.53949				0.137572	0.127762	0.629163	0.105503	BV-Positive
9	2023-06-09	2023-06-08	1993-03-24	30	White	No/Unknown		4.59746			5.69537				4.66657			4.81855								4.76012				0.193989	0	0.618651	0.18736	BV-Positive
10	2023-06-09	2023-06-08	2001-09-02	21	NP	No/Unknown					4.43703				5.64737			3.7944		2.45957			5.78762			4.40733				0.166105	0.218126	0.615768	0	BV-Positive
11	2023-06-09	2023-06-08	1978-03-02	45	NP	No/Unknown					5.70427	6.42647			6.40038			4.61275		3.67839			6.1454	4.38609		5.19409				0.122076	0.247521	0.479361	0.151041	BV-Positive
12	2023-06-09	2023-06-08	2003-08-27	19	NP	No/Unknown					5.35047				6.38247			4.45623						3.68661		6.00479				0.232019	0.142447	0.625534	0	BV-Positive
13	2023-06-09	2023-06-08	2000-07-06	22	NP	No/Unknown					6.2717				6.04526			5.27362								4.74035				0.212277	0	0.787723	0	BV-Positive
14	2023-06-09	2023-06-08	1997-03-25	26	NP	No/Unknown				3.56947					5.37183			3.76541					5.79159			5.2482				0.22101	0.243892	0.384783	0.150315	BV-Positive
15	2023-06-09	2023-06-08	1988-07-08	34	NP	Yes					4.28349				5.72496			3.82435					5.93868			5.46051				0.216412	0.235363	0.548225	0	BV-Positive
16	2023-06-09	2023-06-08	1984-05-25	39	NP	No/Unknown				4.96723					6.35064			4.83787					6.37994			6.32844				0.219249	0.221034	0.387627	0.17209	BV-Positive
17	2023-06-09	2023-06-08	1998-07-29	24	NP	No/Unknown							4.7872	3.96003	6.19447			4.60116								6.32844				0.244612	0	0.417282	0.338106	BV-Positive
18	2023-06-09	2023-06-07	1978-06-26	44	NP	No/Unknown					6.67334				5.28529			3.94899		4.30758		4.75955	5.36524	3.55595		5.70715				0.144109	0.345446	0.510445	0	BV-Positive
19	2023-06-09	2023-06-07	1982-03-15	41	NP	No/Unknown					4.63952				4.60191			3.69005		2.71055			4.42705			4.1919				0.172784	0.182476	0.64474	0	BV-Positive
20	2023-06-09	2023-06-08	1973-08-30	49	NP	No/Unknown					6.25946		5.18638		6.04924			4.24367								5.22635				0.193819	0	0.613844	0.192337	BV-Positive
21	2023-06-09	2023-06-08	1989-01-30	34	NP	No/Unknown				4.38263	6.21495				6.40436			4.17121					6.43759			4.3605				0.136388	0.201356	0.525176	0.13708	BV-Positive
22	2023-06-10	2023-06-08	1997-02-18	26	NP	No/Unknown					5.24255				6.53964			5.08232		5.12915			7.30421			6.16713		4.80691		0.272499	0.181372	0.546129	0	BV-Positive
23	2023-06-10	2023-06-09	1999-04-29	24	White	No/Unknown					5.74766				6.13578			5.60599		2.72959						5.32313				0.208406	0	0.791594	0	BV-Positive
24	2023-06-10	2023-06-09	1999-02-11	24	NP	No/Unknown					4.43591			3.13688	5.90003	4.18672		3.69005		5.60906						4.75284				0.149877	0	0.619178	0.230945	BV-Positive
25	2023-06-10	2023-06-09	1989-08-27	33	NP	No/Unknown					3.32109				4.21098			3.57894		3.35878						4.73202	4.43597	3.60252		0.468809	0	0.531191	0	Transitional BV
26	2023-06-10	2023-06-09	1996-10-16	26	NP	No/Unknown					4.29795		4.89091	4.36108	6.5854			4.66976		2.99208			6.76058			5.02446				0.126937	0.170799	0.468523	0.233741	BV-Positive
27	2023-06-10	2023-06-09	2002-07-26	20	White	No/Unknown					5.87561				6.22332			5.09005					6.12055			5.13269				0.18046	0.215193	0.604347	0	BV-Positive
28	2023-06-10	2023-06-09	1979-03-24	44	NP	No/Unknown		3.32229				4.57473			6.61623	3.29838		4.83884					6.48728			4.59257				0.136156	0.192328	0.339608	0.331909	BV-Positive
29	2023-06-10	2023-06-08	1995-05-26	28	NP	No/Unknown		4.31984			6.64664				6.14672			4.44657		5.23234						5.27006				0.16437	0	0.700897	0.134733	BV-Positive
30	2023-06-10	2023-06-09	1999-07-04	23	NP	No/Unknown					4.90432				5.90401			4.00792		5.09608						4.95889				0.199383	0	0.800617	0	BV-Positive
31	2023-06-10	2023-06-08	1985-06-25	37	Black	No/Unknown					5.42612			2.82919	5.92888			3.60019		3.27061			5.70712			5.53752				0.171442	0.176693	0.564273	0.0875921	BV-Positive
32	2023-06-10	2023-06-08	1995-10-03	27	NP	Yes			4.8206	6.06673	5.3972	5.21947		5.65365	6.30389			5.55285					6.57573			5.77792	4.01902			0.176881	0.205758	0.311516	0.305845	BV-Positive
33	2023-06-10	2023-06-09	1987-05-12	36	White	No/Unknown					4.28349	5.16113			6.15219			4.47266					6.38889	3.96955		5.25549				0.147281	0.290287	0.417795	0.144637	BV-Positive
34	2023-06-10	2023-06-09	1988-05-21	35	Black	No/Unknown		3.27683			5.66644	4.6552			6.10693			4.83111		4.46088				5.65733		4.49266		3.19783		0.181614	0.1336	0.497467	0.187318	BV-Positive
35	2023-06-10	2023-06-09	1980-11-14	42	Black	No/Unknown		5.61603			5.14464				6.45807			4.37894		5.82948		4.57156		5.80371		5.37621				0.124511	0.240287	0.505137	0.130065	BV-Positive
36	2023-06-10	2023-06-09	2000-11-21	22	NP	No/Unknown		4.55152		5.66537	4.56609				6.16861			3.83787		3.14437				4.58355		6.48975				0.166373	0.117506	0.454198	0.261924	BV-Positive
37	2023-06-10	2023-06-09	1997-11-22	25	NP	No/Unknown					5.77659				6.62071			5.74319								5.93818				0.246616	0	0.753384	0	BV-Positive
38	2023-06-10	2023-06-08	1991-06-05	32	Black	No/Unknown				5.51001	7.24855		5.18345	3.13031	5.33303			6.01275		5.13516				4.96473		5.19617				0.108902	0.104052	0.497326	0.28972	BV-Positive
39	2023-06-10	2023-06-09	1991-01-24	32	Other	No/Unknown					4.54606				5.55983			4.47942		3.82266			6.46343			4.66646				0.157982	0.218818	0.623199	0	BV-Positive
40	2023-06-10	2023-06-08	2005-10-17	17	NP	No/Unknown					6.28727			7.00408	5.86521			5.78377		6.37952						5.35123				0.145925	0	0.663078	0.190997	BV-Positive
41	2023-06-10	2023-06-07	1997-06-12	26	American Indian	No/Unknown					6.11148				6.28499			5.16251								5.14101				0.226476	0	0.773524	0	BV-Positive
42	2023-06-10	2023-06-09	1986-03-10	37	NP	No/Unknown					5.25701				5.01174			5.07556								5.97981				0.280425	0	0.719575	0	BV-Positive
43	2023-06-10	2023-06-09	1986-08-08	36	NP	No/Unknown					6.58545				6.41033			5.83208					6.54691	5.05413		4.46144				0.12787	0.3325	0.539629	0	BV-Positive
44	2023-06-10	2023-06-09	2002-06-04	21	White	No/Unknown					5.95683				6.24321			5.90261		5.48883						5.04943				0.176301	0	0.823699	0	BV-Positive
45	2023-06-10	2023-06-09	2002-03-22	21	White	No/Unknown					5.37494				5.88063			4.57217		4.25148						5.00364				0.199484	0	0.800516	0	BV-Positive
46	2023-06-10	2023-06-09	1995-08-17	27	NP	No/Unknown					3.4101				6.66498			4.13353		3.29065			6.3233			5.70195				0.193126	0.214171	0.592703	0	BV-Positive
47	2023-06-10	2023-06-09	1991-03-11	32	NP	No/Unknown				4.4882	3.13251				5.97911			4.69295		3.09228			5.74389			5.76647				0.175297	0.174611	0.513654	0.136438	BV-Positive
48	2023-06-12	2023-06-11	2004-12-07	18	NP	No/Unknown					5.92679				6.41231			5.54126		4.28153				3.27645		5.97565				0.190222	0.104299	0.705478	0	BV-Positive
49	2023-06-13	2023-06-12	1993-02-22	30	NP	No/Unknown				6.0986	6.42968			4.25983	6.52571			5.6514						5.51488		5.87886				0.145664	0.136646	0.461033	0.256657	BV-Positive
50	2023-06-13	2023-06-12	1974-07-25	48	NP	No/Unknown				5.15546		4.8282		3.22235	6.32577			4.64077		2.65945			6.4992	3.84085		5.70819	4.44702			0.214574	0.21848	0.28791	0.279036	BV-Positive
51	2023-06-13	2023-06-12	1994-08-19	28	NP	No/Unknown					5.69203				6.22033			4.26493		2.64342			6.26168			5.53856				0.180875	0.20449	0.614635	0	BV-Positive
52	2023-06-13	2023-06-12	1990-08-16	32	NP	No/Unknown						5.28686			5.8304			5.2572		5.32452						4.77677				0.180421	0	0.619892	0.199687	BV-Positive
53	2023-06-13	2023-06-12	1990-11-23	32	NP	No/Unknown		3.93763			6.45194				6.58739			6.13932		6.13506		4.45229				5.25549				0.134898	0.114281	0.64975	0.101071	BV-Positive
54	2023-06-13	2023-06-12	1979-02-20	44	NP	No/Unknown					5.40721				6.20342			5.35575		4.88969						5.49069				0.20078	0	0.79922	0	BV-Positive
55	2023-06-13	2023-06-08	1959-01-11	64	NP	No/Unknown		4.99824			6.70561				6.00448			6.15285		5.11111						4.84338				0.143229	0	0.708963	0.147808	BV-Positive
56	2023-06-13	2023-06-11	2002-06-16	21	NP	No/Unknown					6.70783				6.48891			6.00792		2.81174				5.46085		5.55833				0.168253	0.165302	0.666445	0	BV-Positive
57	2023-06-13	2023-06-08	2002-04-16	21	NP	No/Unknown					6.74232				6.43121			4.93546					6.83313			5.74045				0.187092	0.222704	0.590204	0	BV-Positive
58	2023-06-13	2023-06-12	1999-05-04	24	White	No/Unknown					6.54317			2.6806	6.0005			5.2485		3.6824				4.50005		5.57082				0.162766	0.13148	0.627434	0.0783206	BV-Positive
59	2023-06-13	2023-06-07	1986-12-01	36	NP	No/Unknown					7.11838				6.74754			6.5287		6.36449		4.67364				6.1713	3.62973			0.237694	0.113345	0.648961	0	BV-Positive
60	2023-06-13	2023-06-12	1992-08-27	30	NP	No/Unknown		4.49971			4.1255				6.24719			5.9944		3.54313				5.05904		5.05151				0.146334	0.146552	0.576765	0.130349	BV-Positive
61	2023-06-13	2023-06-09	1984-10-01	38	NP	No/Unknown					6.76903				6.61027			6.26879		6.06292						6.55531				0.203163	0	0.796837	0	BV-Positive
62	2023-06-13	2023-06-12	1990-08-02	32	NP	No/Unknown					5.55852				5.74087			3.7229								5.99334				0.285185	0	0.714815	0	BV-Positive
63	2023-06-13	2023-06-12	1970-01-28	53	Black	No/Unknown				5.98407	6.09034				6.41729			5.97024		3.90682						6.41482				0.184421	0	0.643542	0.172037	BV-Positive
64	2023-06-14	2023-06-13	1982-08-04	40	NP	No/Unknown					6.96929			5.74964	6.14175			4.6601		5.52089						4.6623				0.138331	0	0.691077	0.170592	BV-Positive
65	2023-06-14	2023-06-13	1998-05-29	25	NP	No/Unknown		3.39022		3.34837	4.28015	4.60692	4.89385		7.06784			4.55188		2.53321			7.16806			5.59371				0.117926	0.151116	0.388603	0.342355	BV-Positive
66	2023-06-14	2023-06-13	1980-06-12	43	NP	No/Unknown				3.86276	5.63195				6.80623			3.95575								5.37621				0.209739	0	0.639566	0.150695	BV-Positive
67	2023-06-14	2023-06-13	1989-03-17	34	NP	No/Unknown					6.15487		6.12367	4.47416	5.95573			6.08135		4.71436						5.70403				0.145481	0	0.584223	0.270296	BV-Positive
68	2023-06-14	2023-06-08	1992-07-07	30	Black	No/Unknown					6.13818	6.15892		3.31703	5.60161			4.79826					7.26148	4.57078		5.13685				0.119509	0.275277	0.384757	0.220457	BV-Positive
69	2023-06-14	2023-06-13	2005-10-11	17	NP	No/Unknown				5.84464	5.60859		5.39086		6.86591			4.61855								6.33365				0.182725	0	0.493132	0.324143	BV-Positive
70	2023-06-14	2023-06-13	2002-07-13	20	NP	No/Unknown					5.73654	6.16596		3.09481	6.4899			5.50164								4.80591				0.151154	0	0.557579	0.291267	BV-Positive
71	2023-06-14	2023-06-13	1992-03-30	31	NP	Yes					4.43258				5.26141			4.57411					5.49344			4.50619				0.185687	0.226368	0.587945	0	BV-Positive
72	2023-06-14	2023-06-13	1998-08-31	24	NP	Yes					5.5296				6.31185			6.20309								4.63836				0.204487	0	0.795513	0	BV-Positive
73	2023-06-14	2023-06-13	1972-12-26	50	NP	No/Unknown					6.32955				6.34169			6.70164		6.13105						6.32324				0.198674	0	0.801326	0	BV-Positive
74	2023-06-14	2023-06-13	1998-04-24	25	NP	No/Unknown					5.32043			4.58462	5.06346			4.54609					6.5638	5.26437		4.96306				0.136701	0.325793	0.411228	0.126278	BV-Positive
75	2023-06-14	2023-06-13	1997-05-17	26	White	No/Unknown		3.23284			5.67868				6.26509			5.20019								4.32719				0.175162	0	0.693975	0.130863	BV-Positive
76	2023-06-14	2023-06-13	2003-01-26	20	NP	Yes		4.88876			6.62328			4.80684	5.9438			5.09874						4.39984		5.8081				0.154597	0.117113	0.470219	0.258072	BV-Positive
77	2023-06-14	2023-06-13	1992-03-07	31	NP	No/Unknown				5.77293	5.84891	6.03822	4.32639		6.11589			3.80792					6.80531			4.9412				0.113183	0.155882	0.361289	0.369646	BV-Positive
78	2023-06-14	\N	1999-07-09	23	NP	No/Unknown					6.20383				6.45807			5.35092								4.26475				0.191437	0	0.808563	0	BV-Positive
79	2023-06-14	2023-06-13	1963-06-29	59	NP	No/Unknown					5.57855		5.44663		5.43748			4.99633		2.76966						4.95057				0.169661	0	0.643678	0.186661	BV-Positive
80	2023-06-14	2023-06-13	1987-07-03	35	NP	Yes					5.72764				6.69283			4.95092								6.54178				0.273564	0	0.726436	0	BV-Positive
81	2023-06-14	2023-06-13	1996-05-23	27	White	Yes		4.31789			5.75935				6.04924			5.45623		4.55405						5.86013				0.183147	0	0.681906	0.134947	BV-Positive
82	2023-06-14	2023-06-12	1999-05-10	24	White	No/Unknown		4.77146			5.2915				4.94907			4.92483		4.81856						4.53429	3.65185			0.248505	0	0.606649	0.144846	BV-Positive
83	2023-06-14	2023-06-13	1997-05-16	26	Black	No/Unknown					4.58166			3.40907	6.4153			5.20213		2.53021						6.3784				0.223672	0	0.656782	0.119546	BV-Positive
84	2023-06-14	2023-06-13	1996-11-01	26	NP	No/Unknown		4.35112			5.84557				6.95743			4.62435		2.89189			6.65921	5.2683		5.94547				0.139751	0.280361	0.477613	0.102275	BV-Positive
85	2023-06-14	2023-06-13	1989-04-09	34	Black	No/Unknown					5.25923			3.99093	6.54163			4.7915								4.38859				0.175741	0	0.664442	0.159817	BV-Positive
86	2023-06-14	2023-06-13	1980-04-08	43	NP	No/Unknown		3.35748			5.11905	5.72742			6.20541			4.3915		2.96904			6.5002			4.52388				0.116613	0.167557	0.481647	0.234183	BV-Positive
87	2023-06-14	2023-06-12	1993-08-13	29	Black	No/Unknown					3.59813	5.32307	4.70795	4.42025	6.64608			5.24754		3.91384			6.209	5.23784		5.94651				0.116029	0.223352	0.378644	0.281975	BV-Positive
88	2023-06-14	2023-06-12	1997-06-26	25	NP	No/Unknown					5.87005				6.62917			5.10068					6.93948			6.41274				0.207183	0.2242	0.568617	0	BV-Positive
89	2023-06-14	2023-06-13	1997-11-03	25	NP	No/Unknown		3.80567		5.32875	4.90654				6.1517			4.55768		5.37261			7.22769			4.95369				0.117097	0.17085	0.496132	0.215922	BV-Positive
90	2023-06-14	2023-06-13	1980-07-03	42	NP	No/Unknown		3.22698			3.60369	6.02816		3.25786	6.86889			4.02242		3.59723			6.71089	4.3409		5.07649				0.108626	0.236485	0.387136	0.267752	BV-Positive
91	2023-06-14	2023-06-12	2003-11-08	19	NP	No/Unknown					6.24722				6.35661			6.27556								5.95796				0.239879	0	0.760121	0	BV-Positive
92	2023-06-14	2023-06-13	2000-02-01	23	NP	No/Unknown				4.53899	4.85314				6.10594			3.47459					6.68207			4.92039				0.160928	0.218546	0.472072	0.148454	BV-Positive
93	2023-06-14	2023-06-12	1980-02-03	43	NP	No/Unknown					5.15354				5.36984			5.52386		4.58712						4.38339				0.175211	0	0.824789	0	BV-Positive
94	2023-06-14	2023-06-13	1993-01-10	30	NP	No/Unknown					6.49533	6.2233			6.5466			3.34415		4.39275			6.55884			4.3605				0.114988	0.172958	0.547944	0.16411	BV-Positive
95	2023-06-14	2023-06-13	2000-10-06	22	NP	No/Unknown					6.33734	4.89459	5.35271		6.38148			4.21565		5.55996			6.53995	5.10423		4.78614				0.0973345	0.236805	0.457464	0.208397	BV-Positive
96	2023-06-15	2023-06-14	1982-04-03	41	NP	No/Unknown					6.38073				6.34169			4.22048		4.5771			6.87984			5.2097				0.155007	0.204699	0.640294	0	BV-Positive
97	2023-06-15	2023-06-14	1999-01-28	24	NP	No/Unknown		4.00215			6.73231			5.94425	6.07013			6.03498		6.35147						4.5218				0.114023	0	0.635167	0.25081	BV-Positive
98	2023-06-15	2023-06-14	1996-04-13	27	Black	No/Unknown					4.89764				6.26509			5.09488					6.05893	4.28392		6.53866				0.197309	0.312104	0.490587	0	BV-Positive
99	2023-06-15	2023-06-14	1998-08-05	24	NP	No/Unknown					5.39386				6.68388			5.44271		5.47079						5.78416				0.201011	0	0.798989	0	BV-Positive
100	2023-06-15	2023-06-14	1982-05-22	41	Black	No/Unknown							6.20096		5.7548			5.05816								5.69778				0.250874	0	0.476097	0.273029	BV-Positive
101	2023-06-15	2023-06-14	1999-11-19	23	NP	No/Unknown				6.47804	5.40387				6.16264			4.07169								5.8185				0.208289	0	0.559812	0.231899	BV-Positive
102	2023-06-15	2023-06-13	1996-06-24	26	NP	No/Unknown					4.73298				5.62548			4.22242		4.65024						4.29077				0.182416	0	0.817584	0	BV-Positive
103	2023-06-15	2023-06-13	1996-01-14	27	White	No/Unknown					4.05207			6.09283	6.02736			4.02531		2.55275			5.10187			4.94224				0.150704	0.155571	0.507936	0.185789	BV-Positive
104	2023-06-15	2023-06-14	2000-12-29	22	Black	No/Unknown					5.74766		6.12269	3.11979	6.96837			5.82531		5.58702						6.37631				0.160422	0	0.607046	0.232532	BV-Positive
105	2023-06-15	2023-06-14	1999-05-14	24	NP	No/Unknown				3.46838	4.72519	5.24663			6.63812			4.41275					6.87984			4.94224				0.136101	0.189459	0.434445	0.239996	BV-Positive
106	2023-06-15	2023-06-14	2003-06-17	20	NP	No/Unknown					6.89141				6.73063			4.49295		3.16241				4.64938		5.61973				0.178141	0.147382	0.674477	0	BV-Positive
107	2023-06-15	2023-06-13	1999-02-12	24	NP	No/Unknown					5.38496			3.55897	5.57077			3.86396		3.49604						4.29701				0.164185	0	0.699829	0.135985	BV-Positive
108	2023-06-15	2023-06-14	1999-08-19	23	NP	No/Unknown					4.3547		5.16877	3.69573	5.62449			4.74029		4.10921				3.34669		5.04839	4.71135	3.52718		0.299749	0.0755005	0.42477	0.199981	BV-Positive
109	2023-06-15	2023-06-14	1997-10-13	25	NP	No/Unknown					4.83422				5.82443			4.69874		3.71446			3.55446			5.9923				0.209385	0.124201	0.666414	0	BV-Positive
110	2023-06-15	2023-06-14	1992-06-15	31	NP	No/Unknown					3.26101	4.5003	4.44379		5.41261			4.28618		2.46558						5.28879	4.08759			0.277853	0	0.457105	0.265043	BV-Positive
111	2023-06-15	2023-06-14	1989-04-30	34	NP	No/Unknown					4.15554				6.00846			3.87459		2.50416			6.8381	6.03458		5.45842				0.156519	0.369121	0.47436	0	BV-Positive
112	2023-06-15	2023-06-13	1999-01-08	24	NP	Yes					5.4773				6.02139			5.83498		3.50306						5.72068				0.215408	0	0.784592	0	BV-Positive
113	2023-06-15	2023-06-13	1996-02-19	27	White	Yes					5.84223				6.36258			5.02145					6.34715			5.32626				0.184302	0.219627	0.596071	0	BV-Positive
114	2023-06-15	2023-06-12	1983-03-15	40	NP	No/Unknown					6.59769				6.88183			5.20599		3.1053						5.14726				0.191078	0	0.808922	0	BV-Positive
115	2023-06-15	2023-06-13	1998-12-17	24	White	No/Unknown		3.99433			5.25256				6.28897			4.49874					7.22073			5.601				0.170469	0.219767	0.488194	0.12157	BV-Positive
116	2023-06-15	2023-06-14	1954-08-10	68	NP	No/Unknown		3.59159			6.78905	6.54315			6.63613			5.56251								5.10251				0.149087	0	0.554791	0.296122	BV-Positive
117	2023-06-15	2023-06-14	1991-07-07	31	Black	No/Unknown		4.51535			6.74566				7.32349			5.75913		4.62218						5.54376				0.160644	0	0.708512	0.130843	BV-Positive
118	2023-06-15	2023-06-14	1979-02-07	44	NP	No/Unknown		3.24897			7.09947				6.38745			5.59826		4.90071					3.90165	5.20346				0.250554	0	0.660041	0.089405	BV-Positive
119	2023-06-15	2023-06-14	1991-06-06	32	NP	No/Unknown					5.86337				6.68586			5.20309					6.47436			6.22125				0.204324	0.212637	0.583039	0	BV-Positive
120	2023-06-15	2023-06-09	1990-12-17	32	NP	No/Unknown					6.6433			4.09415	6.3397			5.42338		4.00601						4.77157				0.152553	0	0.716552	0.130895	BV-Positive
121	2023-06-15	2023-06-14	2005-07-20	17	NP	No/Unknown					5.9713				6.47797			5.51903		5.80844						5.13893				0.177721	0	0.822279	0	BV-Positive
122	2023-06-15	2023-06-14	1992-07-11	30	NP	No/Unknown		3.50948			5.66644	6.05834			6.00846			4.71517		4.10219			6.4833			5.13685				0.123244	0.155549	0.491654	0.229553	BV-Positive
123	2023-06-15	2023-06-13	1991-02-02	32	NP	No/Unknown					6.36627				6.73361			4.16444		6.19116			6.48927			4.02851				0.118579	0.191011	0.69041	0	BV-Positive
124	2023-06-15	2023-06-13	1996-06-10	27	White	No/Unknown					7.17623				6.95245			6.41758		5.20629						6.28786				0.196248	0	0.803752	0	BV-Positive
125	2023-06-15	2023-06-13	1997-09-18	25	NP	No/Unknown		3.6522		4.50115	5.72541				5.77668			5.24271						4.51773		4.51244				0.132999	0.133155	0.493535	0.240311	BV-Positive
126	2023-06-15	2023-06-13	1991-06-14	32	White	No/Unknown					6.64441		6.27727		6.48692			5.29681		5.6321			4.12592			5.27734				0.132794	0.103821	0.60543	0.157955	BV-Positive
127	2023-06-15	2023-06-14	1975-10-13	47	NP	No/Unknown					4.70071	4.81714			6.90769			4.58184					7.21278			5.82995				0.171217	0.211828	0.475483	0.141472	BV-Positive
128	2023-06-15	2023-06-14	2003-08-28	19	NP	No/Unknown					5.4773		5.51512		5.39769			4.80696								6.01623				0.221077	0	0.576261	0.202663	BV-Positive
129	2023-06-15	2023-06-13	1980-03-09	43	NP	No/Unknown					5.47842		5.29498	3.77594	5.29225			4.41565		3.06973						4.72474				0.14741	0	0.569581	0.283009	BV-Positive
130	2023-06-16	2023-06-15	1995-04-16	28	Black	No/Unknown				4.71826	3.4101				5.89307			4.58763					5.46164			6.59798				0.215137	0.178085	0.452931	0.153846	BV-Positive
131	2023-06-16	2023-06-15	1997-06-03	26	Black	No/Unknown					4.25234				6.51577			5.92483						3.84183		4.78406				0.188953	0.151738	0.659309	0	BV-Positive
132	2023-06-16	2023-06-15	1994-10-20	28	NP	No/Unknown					7.11282			4.27955	6.99025			5.01565					7.31813			6.18275				0.167558	0.198328	0.518134	0.11598	BV-Positive
133	2023-06-16	2023-06-15	1994-03-18	29	White	No/Unknown					6.77681	4.07182			6.93355			5.82338		2.5798				5.50604		6.39296				0.167863	0.144575	0.580646	0.106916	BV-Positive
134	2023-06-16	2023-06-15	1971-06-21	52	NP	No/Unknown				4.81984	5.4773	4.10199			5.78365			5.01758					6.89972			5.94026				0.156157	0.181379	0.427928	0.234536	BV-Positive
135	2023-06-16	2023-06-14	1989-01-22	34	NP	Yes					6.86582	7.03299			6.9425			5.61662		2.6304						5.97044	4.84959			0.271122	0	0.55265	0.176228	BV-Positive
136	2023-06-16	2023-06-15	2004-08-08	18	NP	No/Unknown				4.19739	5.23476	4.96097			4.83667			5.01179		2.39796			5.38014	3.81138		5.48756				0.132811	0.222455	0.423082	0.221652	BV-Positive
137	2023-06-16	2023-06-15	1997-09-28	25	NP	No/Unknown		4.32962			6.91923				6.80822			5.08039								5.80393				0.200541	0	0.649859	0.1496	BV-Positive
138	2023-06-16	2023-06-15	2003-09-13	19	NP	No/Unknown		5.03734		5.16443	6.68558				5.91694			5.32386		2.76966			7.01501	5.66519		4.42398				0.0921624	0.26416	0.43115	0.212528	BV-Positive
139	2023-06-16	2023-06-14	2008-01-24	15	NP	No/Unknown		5.34819			6.6433				6.3397			5.55478		2.59333				5.48639		6.6625				0.172478	0.142031	0.547038	0.138453	BV-Positive
140	2023-06-16	2023-06-15	1997-01-30	26	NP	No/Unknown					7.10503		5.32238		7.03004			4.67556		2.5783						6.00062				0.183438	0	0.653857	0.162704	BV-Positive
141	2023-06-16	2023-06-15	1995-10-08	27	NP	No/Unknown		4.22014			5.81998				6.55755			5.49874		3.58321						4.95785				0.161823	0	0.700433	0.137744	BV-Positive
142	2023-06-16	2023-06-15	1966-12-15	56	NP	No/Unknown					6.91478		4.67469		6.59037			5.09101		5.34255		4.57257				5.19201				0.135286	0.119146	0.623762	0.121807	BV-Positive
143	2023-06-16	2023-06-14	2001-06-15	22	NP	No/Unknown					4.11104			3.16844	4.54322			5.9944					5.10883			5.21074				0.185194	0.181572	0.520625	0.112609	BV-Positive
144	2023-06-16	2023-06-15	1981-09-07	41	NP	No/Unknown					5.52514							3.54512					4.85043							0	0.348433	0.651567	0	BV-Positive
145	2023-06-17	2023-06-16	1987-10-24	35	NP	No/Unknown					3.35447	5.9145		2.62209	7.01413			3.54029					7.3877			4.98907				0.143273	0.212154	0.399425	0.245148	BV-Positive
146	2023-06-17	2023-06-16	2001-12-06	21	NP	No/Unknown					6.09368				7.09669			4.96638					7.68883			5.21074				0.167784	0.247577	0.584639	0	BV-Positive
147	2023-06-17	2023-06-15	1978-09-10	44	NP	No/Unknown					6.54762		4.93983	5.7549	6.14274			5.54995		6.48272						6.48038				0.15467	0	0.590075	0.255255	BV-Positive
148	2023-06-17	2023-06-16	1993-02-05	30	Other	Yes					4.27681			3.5169	6.2074			4.30744		4.39475						5.59059				0.19759	0	0.678111	0.124299	BV-Positive
149	2023-06-17	2023-06-15	1998-08-30	24	White	No/Unknown					5.7332			4.27561	6.46702			5.72097								4.92975				0.181732	0	0.660651	0.157617	BV-Positive
150	2023-06-17	2023-06-16	2003-01-10	20	NP	No/Unknown					5.62639		5.88886		5.04854			4.64271		4.02104				4.6258		4.98387				0.143062	0.132783	0.555116	0.169039	BV-Positive
151	2023-06-17	2023-06-09	1985-06-09	38	NP	No/Unknown		3.29052			6.41522		4.68643		6.77539			5.29101								4.71537				0.15126	0	0.592855	0.255885	BV-Positive
152	2023-06-17	2023-06-16	1997-09-19	25	NP	No/Unknown					6.87695				6.52571			4.87266		2.69452						5.86638				0.218599	0	0.781401	0	BV-Positive
153	2023-06-17	2023-06-16	1997-02-13	26	Other	Yes					7.35091				7.26579			5.28522		2.38593						5.32834				0.192943	0	0.807057	0	BV-Positive
154	2023-06-17	2023-06-16	2001-12-08	21	NP	No/Unknown					8.07076				7.08077			5.16831		3.73249		4.72013				6.09845				0.174886	0.13536	0.689753	0	BV-Positive
155	2023-06-17	2023-06-15	1995-11-03	27	NP	No/Unknown		6.06862			6.46306				7.14245			5.78957												0	0	0.761676	0.238324	BV-Positive
156	2023-06-17	2023-06-15	1988-12-06	34	NP	No/Unknown				3.94841	6.54762	5.57755			5.80752			3.5857		3.81665			6.67412			4.90998		3.92326		0.197211	0.149006	0.441106	0.212677	BV-Positive
157	2023-06-17	2023-06-14	1989-03-05	34	White	No/Unknown					4.42813			5.4117	6.16463			5.24464		3.76455				4.40279		5.37725				0.154547	0.12654	0.563376	0.155537	BV-Positive
158	2023-06-17	2023-06-16	1972-08-09	50	NP	No/Unknown					5.92234			6.65957	5.64737			5.20986		5.93768			4.18257			5.29191				0.136209	0.107656	0.584723	0.171412	BV-Positive
159	2023-06-17	2023-06-16	2000-09-14	22	White	No/Unknown					4.96328				6.89675															0	0	1	0	BV-Positive
160	2023-06-17	2023-06-15	2004-12-06	18	NP	No/Unknown		6.03734			6.90031							5.13353					7.2257	5.63965						0	0.415863	0.388985	0.195152	BV-Positive
161	2023-06-17	2023-06-14	1994-01-05	29	Black	No/Unknown				6.49099	6.28616				6.0373			5.36058		4.37271			6.15534			5.93402				0.146025	0.151471	0.542774	0.159731	BV-Positive
162	2023-06-19	2023-06-17	1994-08-31	28	NP	No/Unknown					6.61215		6.06301		4.69044			5.09585		2.4746			4.53637			5.34603				0.15354	0.130287	0.542041	0.174132	BV-Positive
163	2023-06-20	2023-06-19	2005-02-16	18	Black	No/Unknown		3.32375			6.15042				6.23525			4.68232		2.57229			6.88283			6.13175				0.170428	0.191303	0.545888	0.0923814	BV-Positive
164	2023-06-20	2023-06-19	1976-09-05	46	NP	No/Unknown					3.51024				5.50214			4.21662					6.42665	4.68278		5.76855				0.191602	0.368999	0.4394	0	BV-Positive
165	2023-06-20	2023-06-19	1963-06-10	60	NP	No/Unknown					6.70895		6.50426		6.81021			4.82338		2.85683			6.75562			4.43959				0.114132	0.173671	0.544987	0.16721	BV-Positive
166	2023-06-20	2023-06-15	2002-08-17	20	NP	No/Unknown					6.55652		4.80873		6.10892			4.44947		2.51618						5.78104	4.071			0.2873	0	0.572471	0.140229	BV-Positive
167	2023-06-20	2023-06-19	1994-08-27	28	NP	No/Unknown					5.96128		4.95157		5.37581			3.13643								4.54782				0.189707	0	0.603745	0.206549	BV-Positive
168	2023-06-20	2023-06-19	2004-02-25	19	White	No/Unknown		3.3824			5.36938		4.98777		4.6974			5.37314		3.19146						5.40951				0.166903	0	0.574846	0.25825	BV-Positive
169	2023-06-20	2023-06-19	1992-01-20	31	NP	No/Unknown					7.18514				6.26808			4.94705		2.69452						5.07649				0.193972	0	0.806028	0	BV-Positive
170	2023-06-20	2023-06-19	1984-01-25	39	NP	No/Unknown					5.62417		4.94179		5.99751			3.9915					4.27599			5.40535				0.17877	0.141419	0.516372	0.163439	BV-Positive
171	2023-06-20	2023-06-19	1988-09-15	34	NP	No/Unknown					6.48976				6.35661			5.09295		4.63521						5.05776		3.55624		0.276191	0	0.723809	0	BV-Positive
172	2023-06-20	2023-06-19	1983-04-19	40	White	No/Unknown					4.99221			5.43011	5.93584			5.1857		2.87887			4.95975			5.05672	4.61181			0.247587	0.127007	0.486354	0.139052	BV-Positive
173	2023-06-20	\N	1998-09-29	24	NP	No/Unknown					5.99466				4.04188			5.49391					5.09392			6.19627		4.47541		0.340991	0.162766	0.496243	0	Transitional BV
174	2023-06-20	2023-06-19	1997-05-01	26	Other	No/Unknown					5.93124			4.42025	6.01044			4.40986								4.80175				0.187762	0	0.639393	0.172845	BV-Positive
175	2023-06-20	2023-06-19	2000-09-14	22	NP	No/Unknown		3.39316			6.48086	4.70851	5.92016		6.64707			4.60309					7.19787			6.87064				0.149944	0.157086	0.38696	0.306011	BV-Positive
176	2023-06-20	2023-06-19	2000-05-30	23	NP	No/Unknown					5.70427				5.43947			4.25237								6.20252				0.287172	0	0.712828	0	BV-Positive
177	2023-06-20	2023-06-19	1992-03-10	31	NP	No/Unknown				6.30973	6.4308				5.717			4.65043								4.99324				0.177688	0	0.597776	0.224536	BV-Positive
178	2023-06-20	2023-06-19	2002-12-07	20	NP	No/Unknown					6.94815		5.74895	5.59579	5.4713			4.72483		5.72227		3.71245				6.01415				0.136878	0.0844932	0.520429	0.258199	BV-Positive
179	2023-06-20	2023-06-16	1972-11-20	50	NP	No/Unknown				4.84374	7.29194				6.36954			5.77411								6.01936				0.198667	0	0.641466	0.159866	BV-Positive
180	2023-06-20	2023-06-13	2000-05-29	23	NP	No/Unknown					6.34846				6.02039			5.20502		5.49985					4.53672	5.6624				0.30653	0	0.69347	0	Transitional BV
181	2023-06-20	2023-06-19	1986-05-18	37	NP	No/Unknown						4.11104			4.70934			3.23787					5.52027			4.76741				0.213346	0.247037	0.355645	0.183973	BV-Positive
182	2023-06-21	2023-06-19	1989-09-21	33	Black	No/Unknown		4.80371			6.87361				6.26211			5.67556		3.26861						4.74555				0.150037	0	0.698087	0.151876	BV-Positive
183	2023-06-21	2023-06-19	1976-03-14	47	Black	No/Unknown					5.66978				6.07013			4.56638								5.08586				0.237744	0	0.762256	0	BV-Positive
184	2023-06-21	2023-06-20	1980-05-02	43	Black	No/Unknown				5.47814	5.34379				5.77171			4.68715								5.01197				0.190622	0	0.601027	0.208352	BV-Positive
185	2023-06-21	2023-06-20	1997-08-01	25	NP	No/Unknown					6.32176		5.37619		5.19676			5.31903		5.14417						4.7622				0.148262	0	0.68436	0.167378	BV-Positive
186	2023-06-21	2023-06-20	2000-02-13	23	Black	Yes					6.0336				6.51278			6.20599		5.31951			7.29825			5.67801				0.15326	0.196994	0.649746	0	BV-Positive
187	2023-06-21	2023-06-20	1985-05-07	38	NP	No/Unknown					6.52759				6.51079			6.37894		5.38864				4.14736		6.24831				0.177501	0.117817	0.704682	0	BV-Positive
188	2023-06-21	2023-06-20	1988-11-12	34	White	No/Unknown					6.47419		5.09931		5.40167			5.79246		3.17744						4.68103				0.152844	0	0.680654	0.166502	BV-Positive
189	2023-06-21	2023-06-19	2001-11-30	21	NP	No/Unknown				6.23006	6.33066				6.62121			6.44754			4.94987		6.61946			6.76137				0.153807	0.150579	0.441295	0.254319	BV-Positive
190	2023-06-21	2023-06-20	1995-03-21	28	NP	Yes				4.50612	3.96306		5.72742		4.45071			4.74995					5.37517			7.14226				0.198867	0.149665	0.366527	0.28494	BV-Positive
191	2023-06-21	2023-06-20	1997-05-14	26	NP	No/Unknown				5.61259	5.11794			4.10993	4.27166			4.19633		5.38764	4.84116		5.56003			5.55625				0.12443	0.124515	0.424906	0.326149	BV-Positive
192	2023-06-21	2023-06-20	1981-01-21	42	NP	No/Unknown				4.17548	4.60392				5.86124			4.80889		2.98908			6.34516			5.1431				0.151594	0.187025	0.538309	0.123073	BV-Positive
193	2023-06-21	2023-06-20	1992-10-14	30	NP	No/Unknown					5.34045		4.75883		5.81548			5.1258								5.66968				0.212266	0	0.609569	0.178165	BV-Positive
194	2023-06-21	2023-06-19	1978-08-03	44	White	No/Unknown					5.9368				6.03233			4.95671		5.53792			7.2416			4.67791		4.07287		0.227552	0.188308	0.58414	0	BV-Positive
195	2023-06-21	2023-06-20	1989-01-23	34	NP	No/Unknown		3.34135			5.34157		4.81264	3.99158	5.70805			3.61662		4.72237			6.09173			5.43137				0.126143	0.14148	0.450298	0.282079	BV-Positive
196	2023-06-21	2023-06-20	1988-05-13	35	NP	No/Unknown		3.9259			3.00401	5.92255		5.25654	6.1507			4.08329				3.59925	6.47237	4.38511		5.94339				0.121933	0.29659	0.271587	0.30989	BV-Positive
197	2023-06-21	2023-06-20	2003-07-17	19	NP	No/Unknown					5.88006				5.98757			4.74995					6.46939			5.21074				0.18414	0.228619	0.587241	0	BV-Positive
198	2023-06-21	2023-06-20	1994-10-20	28	NP	No/Unknown		3.69228		5.65243	6.33956	5.24864	4.74122		5.79459			4.95478		2.65444			6.55585	3.5697		5.11708				0.0942015	0.186404	0.36346	0.355934	BV-Positive
199	2023-06-21	2023-06-20	1991-07-07	31	White	No/Unknown					6.47864	6.25548		4.5741	6.16562			4.94802		2.64442				3.90471		4.88709				0.122612	0.0979652	0.507719	0.271703	BV-Positive
200	2023-06-21	2023-06-19	1994-12-23	28	NP	No/Unknown			4.55871	5.31581	4.36248				6.20641			4.99053		3.67839						6.41742				0.180621	0.128307	0.541457	0.149616	BV-Positive
201	2023-06-21	2023-06-14	2000-02-25	23	NP	No/Unknown		6.32278	4.54829		7.52225		4.57098		6.0751			5.48715												0	0.131733	0.552749	0.315518	BV-Positive
202	2023-06-21	2023-06-20	1999-09-26	23	NP	Yes		3.28856			6.51535				6.46205			6.09488		4.14427		4.9061				7.17348				0.185915	0.127152	0.601704	0.0852297	BV-Positive
203	2023-06-22	2023-06-21	1996-09-15	26	NP	No/Unknown					5.95127		4.62871		5.76773			4.32097		4.93478						4.99324				0.163195	0	0.685523	0.151281	BV-Positive
204	2023-06-22	2023-06-21	1965-07-14	57	NP	No/Unknown									6.01243			4.83014		2.82677						5.15142				0.273709	0	0.726291	0	BV-Positive
205	2023-06-22	2023-06-20	1998-03-24	25	Black	No/Unknown					7.2619	7.16878			6.6421			4.81565						5.31742		5.8133				0.157035	0.14364	0.505675	0.193651	BV-Positive
206	2023-06-22	2023-06-20	1995-10-18	27	Black	No/Unknown				5.66139	5.60859		5.86146		6.49985			5.04464		2.84681			4.33761			5.77896				0.138786	0.104171	0.480313	0.27673	BV-Positive
207	2023-06-22	2023-06-20	1987-11-27	35	NP	No/Unknown		3.96989			7.44882	7.08731			6.31384			4.29488						4.30848		6.00062				0.152208	0.109286	0.458036	0.28047	BV-Positive
208	2023-06-22	2023-06-21	1989-08-24	33	NP	No/Unknown				4.89652	5.25145				5.97364			5.54126												0	0	0.773967	0.226033	BV-Positive
209	2023-06-22	2023-06-21	1966-02-28	57	White	No/Unknown		3.75191			6.53204				6.1517			5.15382				4.14504			3.9864	5.19929				0.263048	0.1187	0.510809	0.107442	BV-Positive
210	2023-06-22	2023-06-21	1980-10-08	42	NP	No/Unknown					3.3478				5.26539			4.27749						4.49022		5.36476				0.235859	0.19741	0.566731	0	BV-Positive
211	2023-06-22	2023-06-21	1978-03-28	45	NP	No/Unknown					4.55051				4.03293			3.43691					3.8715							0	0.243615	0.756385	0	BV-Positive
212	2023-06-22	2023-06-21	1994-02-16	29	Black	No/Unknown					4.84757	5.63388			5.1878			4.41758					6.28354			5.2482				0.165985	0.198729	0.457103	0.178182	BV-Positive
213	2023-06-22	2023-06-21	2003-06-05	20	Black	No/Unknown				4.08684	5.57744		6.05322	4.47811	5.66328			4.47845		4.21341						5.86013				0.145014	0	0.493248	0.361739	BV-Positive
214	2023-06-22	2023-06-20	2003-06-07	20	NP	No/Unknown					6.93703				6.25913			5.55768		2.76666				3.58346		5.74461				0.18622	0.116163	0.697617	0	BV-Positive
215	2023-06-22	2023-06-21	1999-08-15	23	NP	Yes				3.91853	5.37494	5.0173			5.82145			5.70647					6.70692			6.1099				0.15806	0.173505	0.437269	0.231166	BV-Positive
216	2023-06-22	2023-06-20	1994-01-14	29	NP	No/Unknown		3.40391			5.63195				5.90898			4.35188						3.62374		6.31075	4.21588			0.314725	0.108342	0.475163	0.10177	Transitional BV
217	2023-06-22	2023-06-20	1996-12-20	26	NP	No/Unknown					3.85625				5.85527			5.24947					5.96452			5.55105				0.209659	0.225276	0.565066	0	BV-Positive
218	2023-06-22	2023-06-15	2003-08-23	19	NP	No/Unknown					6.23832				6.68885			7.00309		2.58631						6.52097				0.22457	0	0.77543	0	BV-Positive
219	2023-06-22	2023-06-20	2002-07-30	20	NP	No/Unknown				4.10875	3.81842	4.12513	6.27923	3.46298	5.38377			5.12097		3.476		3.70841	5.05913			5.57082				0.111164	0.174953	0.355176	0.358707	BV-Positive
220	2023-06-22	2023-06-21	1996-10-04	26	NP	No/Unknown		3.41662			5.4862	5.05049			5.38277			4.39536		5.81044						5.07649	3.07454			0.216248	0	0.559118	0.224634	BV-Positive
221	2023-06-22	2023-06-21	2002-10-21	20	NP	No/Unknown		4.24164			6.39742	4.47113			6.13876			5.28135		5.96874						5.28047				0.139771	0	0.629608	0.230622	BV-Positive
222	2023-06-22	2023-06-21	1992-05-29	31	NP	No/Unknown				5.9014	7.29528				5.60062			5.76831		4.8947						6.37944	3.1033			0.243503	0	0.604958	0.151539	BV-Positive
223	2023-06-22	2023-06-21	1995-09-19	27	White	No/Unknown		5.27879			6.05585		4.706		5.63643			4.27072								5.08794				0.163938	0	0.514343	0.321719	BV-Positive
224	2023-06-22	2023-06-20	1997-02-05	26	NP	No/Unknown					4.14775				5.91296			5.49681								6.67291				0.30017	0	0.69983	0	Transitional BV
225	2023-06-22	2023-06-21	1996-12-09	26	NP	No/Unknown		4.19668		6.3904	6.25834				6.05421			4.88812								5.38558				0.162347	0	0.518509	0.319144	BV-Positive
226	2023-06-22	2023-06-21	1992-01-09	31	Black	No/Unknown					5.71095				6.39242			5.00116		3.75153			4.89714			6.4502				0.200296	0.152069	0.647635	0	BV-Positive
227	2023-06-22	2023-06-20	1975-08-07	47	Black	No/Unknown					5.79105	5.1199			5.94479			3.63014					6.5807			6.26808				0.188035	0.197413	0.460961	0.153591	BV-Positive
228	2023-06-22	2023-06-21	1991-11-01	31	NP	No/Unknown					5.92679				5.69213			4.90261		4.72838				3.2514		6.0485				0.197988	0.106429	0.695583	0	BV-Positive
229	2023-06-22	2023-06-21	1975-06-24	48	Black	No/Unknown					6.56765	5.82096			5.87218			4.58957								6.16401				0.212447	0	0.58693	0.200623	BV-Positive
230	2023-06-22	2023-06-21	2002-08-20	20	NP	No/Unknown					6.5109			2.79961	6.22332			5.61952		4.2124				4.43226		5.74982	3.22495			0.231471	0.114314	0.58201	0.0722054	BV-Positive
231	2023-06-22	2023-06-21	1990-04-17	33	NP	No/Unknown					5.69092				5.9806			5.33063					5.60773	3.34669		5.39598	3.66844			0.258828	0.255687	0.485485	0	BV-Positive
232	2023-06-22	2023-06-19	2003-05-30	20	NP	Yes					4.20895	4.7246			6.15269			3.55285					6.93152			6.10886				0.192833	0.218802	0.439227	0.149138	BV-Positive
233	2023-06-22	2023-06-20	1995-11-28	27	NP	No/Unknown		3.79003			6.94704				6.19347			5.77894		2.66546						6.97679				0.215654	0	0.667195	0.117151	BV-Positive
234	2023-06-22	2023-06-21	2005-12-22	17	NP	No/Unknown					5.78327				6.08704			5.3915		4.96884						5.05984				0.185407	0	0.814593	0	BV-Positive
235	2023-06-22	2023-06-21	1998-05-08	25	NP	No/Unknown		4.58475			5.92457			4.10861	5.86422			5.55671		2.5783				3.20031		5.43865				0.14598	0.0859003	0.534779	0.23334	BV-Positive
236	2023-06-23	2023-06-21	1982-04-29	41	NP	No/Unknown					5.46506				5.78066			3.463						5.28795		5.31793				0.210074	0.208889	0.581037	0	BV-Positive
237	2023-06-23	2023-06-22	2002-04-24	21	Black	No/Unknown					5.57632		4.71382		5.97066			4.19826		2.46558				3.80253		5.15766				0.161759	0.119258	0.571144	0.147839	BV-Positive
238	2023-06-23	2023-06-21	1989-12-10	33	Black	No/Unknown					5.57187				4.25475			4.93159		4.00802						5.29608	4.4426	4.68421		0.434567	0	0.565433	0	Transitional BV
239	2023-06-23	2023-06-22	2003-12-27	19	Black	No/Unknown					5.74433				5.96767			5.16348		4.70233						5.81226				0.212203	0	0.787797	0	BV-Positive
240	2023-06-23	2023-06-21	1998-02-08	25	NP	No/Unknown		3.41955			7.06275				6.36656			5.43498		5.06803						7.03507		5.31816		0.311125	0	0.602752	0.0861237	Transitional BV
241	2023-06-23	2023-06-21	2001-04-10	22	NP	No/Unknown					7.1551			2.89231	6.59435			6.13449		6.06893						5.50526				0.160267	0	0.755533	0.0842	BV-Positive
242	2023-06-23	2023-06-21	2004-02-24	19	White	No/Unknown					5.21807		6.53067		6.07709			5.79536								6.06827				0.204391	0	0.575643	0.219966	BV-Positive
243	2023-06-23	2023-06-22	1988-06-14	35	Black	No/Unknown		4.35797			5.42279				6.00547			4.96638		4.26651						4.83297				0.161897	0	0.692117	0.145985	BV-Positive
244	2023-06-23	2023-06-22	1996-10-29	26	NP	No/Unknown		3.84966	4.79497		4.38696							5.74802		5.40968						4.36674				0.152918	0.167914	0.544356	0.134811	BV-Positive
245	2023-06-23	2023-06-22	2001-06-09	22	NP	Yes					4.37361				5.34995			5.23981								5.21802				0.258556	0	0.741444	0	BV-Positive
246	2023-06-23	2023-06-22	1986-04-25	37	NP	No/Unknown					5.87895				5.98458			4.80406								4.74659				0.221656	0	0.778344	0	BV-Positive
247	2023-08-19	2023-08-17	1978-12-23	44	Black	No/Unknown					4.85154							4.15777		4.24345						4.58817				0.257171	0	0.742829	0	BV-Positive
249	2023-08-19	2023-08-17	1968-11-15	54	NP	No/Unknown		4.58255			6.13242		4.81599	3.75341	4.92185			3.03944					6.22006	5.90081		3.18584				0.0748686	0.284846	0.331209	0.309077	BV-Positive
250	2023-08-19	2023-08-17	1978-04-11	45	NP	No/Unknown																				4.75905		5.38249		1	0	0	0	BV-Negative
251	2023-08-19	2023-08-17	1993-07-09	30	NP	No/Unknown														3.26665						3.45285	7.499			0.770254	0	0.229746	0	BV-Negative
252	2023-08-19	2023-08-17	1992-10-21	30	NP	No/Unknown																					6.11936	5.5603		1	0	0	0	BV-Negative
253	2023-08-19	2023-08-17	1982-01-01	41	NP	No/Unknown					2.82835							4.51831								6.53946	6.39	6.27466		0.723298	0	0.276702	0	BV-Negative
254	2023-08-19	2023-08-17	1987-11-02	35	NP	No/Unknown																				5.39453		5.63665		1	0	0	0	BV-Negative
255	2023-08-19	2023-08-18	1990-01-16	33	NP	No/Unknown							3.60314					2.87847									6.58029			0.503777	0	0.220371	0.275851	BV-Positive
257	2023-08-19	2023-08-18	1991-05-08	32	White	No/Unknown					6.36649							5.93599		6.65897										0	0	1	0	BV-Positive
258	2023-08-19	2023-08-18	1993-07-04	30	NP	No/Unknown					5.27742							5.56604		4.79934					3.90867					0.199917	0	0.800083	0	BV-Positive
260	2023-08-19	2023-08-17	1974-06-26	49	NP	No/Unknown		3.05135			5.10403				6.33773			5.36082						4.49106		5.58037				0.186476	0.150075	0.561483	0.101965	BV-Positive
261	2023-08-19	2023-08-18	1967-09-08	55	White	No/Unknown																			5.41144		4.82429			1	0	0	0	BV-Negative
262	2023-08-19	2023-08-18	1980-12-02	42	White	No/Unknown					3.98353																	4.84175		0.548623	0	0.451377	0	Transitional BV
264	2023-08-19	2023-08-18	1979-12-02	43	NP	No/Unknown					5.20915			5.10408	5.89131			4.3018		3.4756			5.38595			5.26957	4.95962			0.258332	0.136019	0.476749	0.1289	BV-Positive
265	2023-08-19	2023-08-18	1997-07-20	26	White	No/Unknown					4.60121				5.72786			4.67834		4.30444						4.53263				0.190091	0	0.809909	0	BV-Positive
266	2023-08-19	2023-08-18	1996-12-11	26	NP	No/Unknown				4.24497	3.09384				4.65625			3.15805					4.57141			3.89928				0.165057	0.193509	0.461744	0.17969	BV-Positive
267	2023-08-19	2023-08-16	1984-09-27	38	NP	No/Unknown				3.2532			4.15687		5.00766			4.12765								4.95557				0.230481	0	0.424879	0.344639	BV-Positive
268	2023-08-19	2023-08-18	1993-06-28	30	NP	No/Unknown					3.61725				4.45398			4.31309		4.21646						4.47709				0.212407	0	0.787593	0	BV-Positive
269	2023-08-19	2023-08-16	1973-08-21	50	NP	No/Unknown					3.36151							4.79695								4.53583	3.39602			0.492958	0	0.507042	0	Transitional BV
270	2023-08-19	2023-08-15	1996-01-18	27	NP	No/Unknown		5.47946			4.42133				4.57554			3.64379		2.55429						3.65043				0.15007	0	0.624668	0.225262	BV-Positive
272	2023-08-19	2023-08-15	1995-04-07	28	NP	No/Unknown					3.14911				4.99642			3.86595					4.96478	3.79232		3.43095				0.141778	0.361871	0.496352	0	BV-Positive
273	2023-08-19	2023-08-17	1975-02-17	48	NP	No/Unknown					5.83658		5.32001					6.12238		6.20706						4.64264				0.16505	0	0.645819	0.189131	BV-Positive
275	2023-08-19	2023-08-18	2001-06-01	22	Black	No/Unknown					6.30039			3.15199	6.75554			5.72512		5.80514						5.00897				0.152959	0	0.750789	0.0962523	BV-Positive
277	2023-08-19	2023-08-18	2000-02-10	23	White	No/Unknown																				6.02147	7.28333	6.23491		1	0	0	0	BV-Negative
278	2023-08-19	2023-08-18	1999-08-23	24	NP	No/Unknown							4.59628													5.51629				0.545488	0	0	0.454512	BV-Positive
279	2023-08-19	2023-08-18	1975-11-02	47	NP	No/Unknown				6.26102	6.18227		5.04265		6.161			4.29803						5.07539		4.617				0.122671	0.13485	0.442148	0.300331	BV-Positive
280	2023-08-19	2023-08-17	1981-04-30	42	NP	No/Unknown					3.04183				3.4314									3.25702		4.10755	3.60958			0.442309	0.186677	0.371014	0	Transitional BV
281	2023-08-19	2023-08-18	1987-04-21	36	NP	No/Unknown					4.07239				6.73613			4.16342					7.03563	5.48095						0	0.455338	0.544662	0	BV-Positive
282	2023-08-19	2023-08-18	1985-02-23	38	Black	Yes					5.69354				6.38472			6.13555		4.94931						5.82709				0.201002	0	0.798998	0	BV-Positive
283	2023-08-19	2023-08-18	1989-12-13	33	NP	No/Unknown					4.81469				5.25283			5.82491												0	0	1	0	BV-Positive
284	2023-08-19	2023-08-17	1962-05-10	61	NP	No/Unknown				5.3185	5.76723	6.0596			6.18143			5.91904				3.16647		4.75258		5.16918				0.122105	0.187061	0.422065	0.26877	BV-Positive
285	2023-08-19	2023-08-17	1978-03-04	45	NP	No/Unknown					5.59493			3.30489	5.64511			4.96639								5.36142				0.215554	0	0.651574	0.132872	BV-Positive
286	2023-08-19	2023-08-18	1988-11-19	34	NP	No/Unknown		4.25			5.87018				5.68189			5.92657		3.67956				4.28266		5.60493				0.158799	0.121336	0.599454	0.120411	BV-Positive
288	2023-08-19	2023-08-18	1974-10-27	48	White	No/Unknown		3.29441		3.46598	6.34807	5.73945	3.3904	4.8472				2.83705						4.64634		3.6547				0.0956139	0.121557	0.2403	0.542529	BV-Positive
289	2023-08-19	2023-08-18	1996-06-02	27	White	No/Unknown					6.1205				5.8576			4.61715	2.21576	3.59258			4.99465	5.03964		2.7928				0.142165	0.284817	0.573019	0	BV-Positive
290	2023-08-19	2023-08-18	1989-02-01	34	NP	No/Unknown																				5.93389		5.71195		1	0	0	0	BV-Negative
291	2023-08-19	2023-08-17	1991-09-18	31	NP	No/Unknown					3.5013				4.26397			4.14365								3.00961				0.201736	0	0.798264	0	BV-Positive
292	2023-08-19	2023-08-18	1969-03-27	54	White	No/Unknown															5.0335				4.07013					0.447089	0	0	0.552911	BV-Positive
294	2023-08-19	2023-08-18	1994-02-13	29	NP	No/Unknown					5.95579									6.24005						3.76044				0.235671	0	0.764329	0	BV-Positive
295	2023-08-19	2023-08-18	2005-01-14	18	White	No/Unknown					6.58431							6.20992		6.46301					5.73923	6.78618				0.394096	0	0.605904	0	Transitional BV
297	2023-08-19	2023-08-18	1982-11-19	40	Black	No/Unknown					5.8225				3.91051			4.86661					5.39625			4.68322				0.189765	0.218657	0.591578	0	BV-Positive
298	2023-08-19	2023-08-18	1979-02-07	44	NP	No/Unknown					5.90919				5.70028			4.90426								4.2731				0.205568	0	0.794432	0	BV-Positive
299	2023-08-19	2023-08-18	1981-02-27	42	NP	No/Unknown					6.77503		4.02664		6.58086			4.61527								5.8901				0.211206	0	0.644407	0.144387	BV-Positive
301	2023-08-19	2023-08-16	1998-05-05	25	NP	No/Unknown					6.18769			5.91855				5.14243		6.55599		3.19425				4.72701	4.90464	3.97051		0.33502	0.078674	0.440533	0.145773	Transitional BV
303	2023-08-19	2023-08-18	1982-09-26	40	NP	No/Unknown														2.88372	5.43842				5.97364					0.41786	0	0.201718	0.380421	BV-Positive
305	2023-08-19	2023-08-17	1992-08-05	31	NP	No/Unknown														2.68776					5.39879					0.667626	0	0.332374	0	BV-Negative
306	2023-08-19	2023-08-17	1974-08-15	49	NP	No/Unknown																			3.74818		5.39624			1	0	0	0	BV-Negative
307	2023-08-19	2023-08-18	1996-09-16	26	NP	No/Unknown												3.44705		3.92751						4.00395	6.78856	5.71091		0.691156	0	0.308844	0	BV-Negative
308	2023-08-19	2023-08-17	1992-05-19	31	White	No/Unknown				3.17347	6.28847							5.36835		4.92132		3.79742				4.77934				0.168712	0.13405	0.585213	0.112024	BV-Positive
310	2023-08-19	2023-08-18	1991-04-02	32	NP	No/Unknown														3.70756						5.25248	6.19125			0.755297	0	0.244703	0	BV-Negative
311	2023-08-19	2023-08-17	1999-01-31	24	NP	No/Unknown																				5.17452	7.39116			1	0	0	0	BV-Negative
312	2023-08-19	2023-08-18	1998-10-13	24	NP	No/Unknown																				5.4757		4.82606		1	0	0	0	BV-Negative
313	2023-08-19	2023-08-18	1972-03-08	51	NP	No/Unknown					6.96467				5.62468			6.42643		6.15507		4.77063								0	0.159332	0.840668	0	BV-Positive
315	2023-08-19	2023-08-18	1998-07-20	25	NP	No/Unknown					6.08257							6.40949		3.84853						6.99658	5.60873	6.29139		0.53627	0	0.46373	0	Transitional BV
316	2023-08-19	2023-08-17	1976-07-15	47	NP	No/Unknown		3.88028			6.48895		4.48494		6.14465			5.01723		5.26225						4.8509				0.134265	0	0.634198	0.231536	BV-Positive
317	2023-08-19	2023-08-17	1941-09-28	81	White	No/Unknown					4.87321														3.50209					0.418145	0	0.581855	0	Transitional BV
318	2023-08-19	2023-08-17	1986-03-04	37	NP	No/Unknown					4.87538				5.96997			5.47378		4.42941						6.41771		4.65349		0.347935	0	0.652065	0	Transitional BV
319	2023-08-19	2023-08-17	1958-05-24	65	White	No/Unknown																			4.15767		7.22941	4.66499		1	0	0	0	BV-Negative
322	2023-08-19	2023-08-17	1958-05-24	65	White	No/Unknown					5.41504									5.25025										0	0	1	0	BV-Positive
323	2023-08-19	2023-08-18	1982-10-01	40	NP	No/Unknown					6.00022				5.82286			5.79102		3.55259						4.80711				0.185075	0	0.814925	0	BV-Positive
324	2023-08-19	2023-08-17	2001-03-30	22	White	No/Unknown														2.9957						6.67297	6.23142	5.66907		0.861112	0	0.138888	0	BV-Negative
325	2023-08-19	2023-08-18	1997-02-05	26	NP	No/Unknown														2.70276						4.14173	5.95021			0.788759	0	0.211241	0	BV-Negative
326	2023-08-19	2023-08-18	2006-04-18	17	NP	No/Unknown					3.77763			4.88593				2.84741		4.72236						4.11396				0.202187	0	0.557686	0.240127	BV-Positive
327	2023-08-19	2023-08-17	1998-04-25	25	NP	No/Unknown		4.07883			5.96771				5.84125			5.79667		4.39442				4.44407		4.507				0.128661	0.126865	0.628035	0.116438	BV-Positive
328	2023-08-19	2023-08-17	1972-07-04	51	Other	No/Unknown					5.2915				5.1231			4.30556												0	0	1	0	BV-Positive
329	2023-08-19	2023-08-17	1974-03-05	49	NP	No/Unknown																			4.60607	5.8132				1	0	0	0	BV-Negative
330	2023-08-19	2023-08-17	1966-09-13	56	White	No/Unknown					3.29432							3.63344		4.04249						4.48029				0.289976	0	0.710024	0	BV-Positive
331	2023-08-19	2023-08-18	1998-12-13	24	NP	No/Unknown																					6.54541	3.87637		1	0	0	0	BV-Negative
332	2023-08-19	2023-08-17	2000-09-16	22	White	No/Unknown			4.07971		5.92436				5.90254			4.99934		2.87572			6.24065	4.34089		6.50742				0.15922	0.358723	0.482057	0	BV-Positive
333	2023-08-19	2023-08-18	1981-08-24	42	NP	No/Unknown					4.22952			3.52915	3.38952			4.23402		5.19426				3.86791		3.32789				0.119828	0.139272	0.613825	0.127075	BV-Positive
334	2023-08-19	2023-08-17	1994-01-19	29	NP	Yes					5.65778				6.03126			5.45307												0	0	1	0	BV-Positive
335	2023-08-19	2023-08-15	1976-05-28	47	NP	No/Unknown														5.14627	6.78734				3.95438		4.51031			0.41497	0	0.252289	0.33274	BV-Positive
336	2023-08-19	2023-08-18	1999-06-13	24	White	No/Unknown									4.93411			5.69688		6.34403						6.79152				0.28576	0	0.71424	0	BV-Positive
338	2023-08-19	2023-08-18	1981-09-02	41	White	No/Unknown				5.96445	5.90594			5.50571	4.78496			3.93561		5.46821						5.19374				0.141293	0	0.546667	0.31204	BV-Positive
339	2023-08-19	2023-08-18	1955-01-09	68	NP	No/Unknown									6.02513			5.71006		5.88312							3.73221			0.174807	0	0.825193	0	BV-Positive
340	2023-08-19	2023-08-17	1993-11-21	29	NP	No/Unknown					6.28522		4.94821					3.26537		4.64237						4.58389		3.96109		0.308638	0	0.512637	0.178725	Transitional BV
341	2023-08-19	2023-08-18	1983-08-31	39	NP	No/Unknown					2.99632				3.20462			3.47623								3.3941	3.56729			0.418389	0	0.581611	0	Transitional BV
342	2023-08-19	2023-08-18	1978-10-18	44	White	No/Unknown					4.21977			3.79623	4.27419			3.89607		4.0245				3.49709		3.50091				0.128668	0.128528	0.603281	0.139522	BV-Positive
343	2023-08-19	2023-08-17	1996-06-03	27	NP	No/Unknown					5.04443							5.97835		5.32424			6.31789			4.68109	4.02717	3.33459		0.346979	0.182031	0.47099	0	Transitional BV
344	2023-08-19	2023-08-18	1985-09-10	37	White	No/Unknown					6.44343			4.82171	5.69108			4.97957								3.9356				0.152122	0	0.661506	0.186372	BV-Positive
345	2023-08-19	2023-08-18	1994-03-11	29	Black	No/Unknown		4.02113			2.64304	5.73945		5.02457	4.00143	3.78302		3.33503		4.20546		5.1129	6.73803			5.02286				0.101212	0.2388	0.285832	0.374155	BV-Positive
346	2023-08-19	2023-08-18	1996-03-28	27	White	No/Unknown				6.16453	5.74014			4.48226	6.19062			4.93815		2.92072			6.40336			4.99936				0.11949	0.153047	0.472993	0.25447	BV-Positive
347	2023-08-19	2023-08-17	1993-01-05	30	NP	No/Unknown				5.42718	5.13979				4.11993			6.15344		5.9871						4.90751				0.15464	0	0.674344	0.171016	BV-Positive
348	2023-08-19	2023-08-14	1989-02-13	34	NP	No/Unknown		3.6651			5.54183				5.76566			5.43142					5.54969			5.38065				0.171717	0.177112	0.534203	0.116968	BV-Positive
350	2023-08-19	2023-08-15	1997-05-08	26	NP	Yes					3.11335							4.11635	7.0099						4.40862					0.612311	0	0.387689	0	BV-Negative
351	2023-08-19	2023-08-18	1998-09-03	24	White	No/Unknown																				6.71783		4.97877		1	0	0	0	BV-Negative
353	2023-08-19	2023-08-17	1994-08-22	29	NP	Yes					6.14434	4.5978		5.50265	5.36418			3.36421					6.22315			4.72167				0.131457	0.17326	0.414075	0.281208	BV-Positive
354	2023-08-19	2023-08-18	1993-05-24	30	Black	No/Unknown					5.21782				6.37144			4.21613		2.90572				3.3316		6.30129				0.222315	0.117542	0.660144	0	BV-Positive
357	2023-08-19	2023-08-18	1992-06-20	31	Asian	No/Unknown					4.74534	6.04005		4.97768				4.09847					5.63001	6.04076		3.87045				0.109326	0.329657	0.249806	0.311211	BV-Positive
358	2023-08-19	2023-08-16	2000-05-18	23	White	No/Unknown							5.60036													6.47431				0.53619	0	0	0.46381	BV-Positive
359	2023-08-19	2023-08-17	1991-11-22	31	NP	No/Unknown					3.46879							5.1123		3.9945					3.87365		7.18818	4.48405		0.552812	0	0.447188	0	Transitional BV
360	2023-08-19	2023-08-17	1996-03-18	27	White	No/Unknown				4.70506	5.19289				4.92185			5.37777								4.25601				0.174044	0	0.633548	0.192408	BV-Positive
361	2023-08-19	2023-08-17	1992-03-22	31	NP	No/Unknown												3.73416							3.98843		4.42045			0.692485	0	0.307515	0	BV-Negative
362	2023-08-19	2023-08-16	1986-07-15	37	White	No/Unknown																			4.05457	6.11759				1	0	0	0	BV-Negative
363	2023-08-19	2023-08-14	1955-11-21	67	NP	No/Unknown												6.00188							6.00768					0.500242	0	0.499758	0	Transitional BV
364	2023-08-19	2023-08-18	1980-09-30	42	NP	No/Unknown					3.23255							4.23873								5.18092				0.409488	0	0.590512	0	Transitional BV
365	2023-08-19	2023-08-17	1976-01-23	47	White	No/Unknown					5.01951									4.94431								4.26127		0.29956	0	0.70044	0	BV-Positive
366	2023-08-19	2023-08-18	1999-06-19	24	NP	No/Unknown		4.86326			3.12635	5.4337	3.45601		3.61017	4.50559		3.28231				5.49087	6.60828	4.45837		4.1193				0.0841459	0.338225	0.204657	0.372972	BV-Positive
367	2023-08-19	2023-08-18	1991-01-27	32	NP	No/Unknown					4.72692															6.62063	5.47658	6.6219		0.798392	0	0.201608	0	BV-Negative
369	2023-08-19	2023-08-18	2000-09-10	22	NP	No/Unknown					6.42284				6.38267			6.17039		5.08828						5.03674				0.173078	0	0.826922	0	BV-Positive
370	2023-08-19	2023-08-18	1988-12-22	34	NP	No/Unknown					6.01972				6.03228			6.40008		4.63737						6.97415				0.23198	0	0.76802	0	BV-Positive
371	2023-08-19	2023-08-18	1987-06-17	36	NP	No/Unknown		3.44992			6.13242				6.25192			4.21519					6.29729			2.99466				0.102063	0.214621	0.565737	0.117579	BV-Positive
372	2023-08-19	2023-08-18	1987-08-01	36	NP	No/Unknown																				7.02542		5.78308		1	0	0	0	BV-Negative
373	2023-08-19	2023-08-18	1979-01-30	44	NP	No/Unknown																	2.83627			5.13607	5.51253	4.92438		0.845932	0.154068	0	0	Transitional BV
374	2023-08-19	2023-08-18	2002-01-28	21	NP	No/Unknown		4.26076			5.85826			3.40989	5.49494			5.08406		6.04409						5.20869				0.147302	0	0.635772	0.216926	BV-Positive
375	2023-08-19	2023-08-17	1999-01-07	24	NP	No/Unknown														3.15267							6.02421	5.06767		0.778675	0	0.221325	0	BV-Negative
376	2023-08-19	2023-08-18	1981-06-08	42	NP	No/Unknown					5.57651			3.15607						5.92611										0	0	0.784697	0.215303	BV-Positive
377	2023-08-19	2023-08-18	1968-10-10	54	NP	No/Unknown							4.6271					3.72004										5.29986		0.388354	0	0.27259	0.339056	BV-Positive
380	2023-08-19	2023-08-18	1996-10-09	26	NP	No/Unknown					6.12159				6.28869			5.16502								5.85699				0.249954	0	0.750046	0	BV-Positive
381	2023-08-19	2023-08-18	1983-01-17	40	NP	No/Unknown					5.65886							4.50513								3.32148				0.2463	0	0.7537	0	BV-Positive
382	2023-08-19	2023-08-18	1981-03-11	42	NP	No/Unknown					6.2733			3.25189	5.69006			6.2071		6.83493						5.54512				0.164045	0	0.739752	0.0962028	BV-Positive
384	2023-08-19	2023-08-17	1983-12-11	39	NP	Yes					3.86541				4.42946			4.20013		4.89732					4.24715	3.88967	3.7301			0.405579	0	0.594421	0	Transitional BV
385	2023-08-19	2023-08-18	1973-01-18	50	NP	No/Unknown					5.68812				6.22535			5.47943					6.25507	5.27153	2.69672	3.99541				0.18792	0.323675	0.488405	0	BV-Positive
386	2023-08-19	2023-08-17	1999-08-27	23	NP	No/Unknown		4.88576			5.32835							4.59644		3.54559			6.36835			4.45146	4.3179			0.26182	0.190135	0.402175	0.14587	BV-Positive
387	2023-08-19	2023-08-17	1990-06-25	33	NP	No/Unknown					5.09319							6.48291		6.0231						6.16352				0.259378	0	0.740622	0	BV-Positive
388	2023-08-19	2023-08-18	1997-07-11	26	NP	No/Unknown					6.03814				6.45214			5.54815		4.56539						4.66506				0.171076	0	0.828924	0	BV-Positive
389	2023-08-19	2023-08-17	1956-09-20	66	NP	No/Unknown					6.48028		3.43215		4.29972			5.43331								5.9168				0.231466	0	0.634267	0.134266	BV-Positive
390	2023-08-19	2023-08-17	1977-03-12	46	NP	No/Unknown					4.34114	3.14886			3.39156			4.18036		3.94151			3.10504			5.4992	4.77249	4.65558		0.40305	0.0838389	0.428088	0.0850221	Transitional BV
391	2023-08-19	2023-08-17	1995-10-11	27	NP	No/Unknown					6.07607			5.38236	3.05036			4.6501		6.05709						3.90676	4.09377			0.24086	0	0.597101	0.162039	BV-Positive
392	2023-08-19	2023-08-17	2000-09-21	22	NP	No/Unknown																				5.77475	3.8633	4.33658		1	0	0	0	BV-Negative
393	2023-08-19	2023-08-17	1989-06-30	34	NP	No/Unknown														2.85173						5.23967				0.64756	0	0.35244	0	BV-Negative
394	2023-08-19	2023-08-17	1996-04-24	27	NP	No/Unknown												5.46437		6.27704						4.76973		4.66395		0.445508	0	0.554492	0	Transitional BV
395	2023-08-19	2023-08-17	2004-08-08	19	NP	No/Unknown				6.56977	6.13676	6.82139			6.82296			4.38275		4.45141			7.083	4.44407		5.72669				0.109207	0.219819	0.415606	0.255367	BV-Positive
396	2023-08-19	2023-08-17	1995-08-17	28	NP	No/Unknown		5.11072			5.42913				6.15487			3.76899		3.37862			5.89672			4.67468				0.135838	0.171348	0.544306	0.148508	BV-Positive
397	2023-08-19	2023-08-17	2000-03-28	23	NP	No/Unknown												5.43519		5.4852						3.01816	4.15086			0.39631	0	0.60369	0	Transitional BV
398	2023-08-19	2023-08-17	2000-03-28	23	NP	No/Unknown		3.73846			4.00629				6.04148			4.90238					6.7648	4.06405		5.09335				0.147161	0.312875	0.43195	0.108014	BV-Positive
399	2023-08-19	2023-08-18	1991-03-08	32	NP	No/Unknown					6.27005				5.70538			3.80382								4.4333				0.219334	0	0.780666	0	BV-Positive
400	2023-08-19	2023-08-18	1995-09-21	27	NP	No/Unknown					5.92761	4.1572		4.36402				5.49355		4.57439			6.08619			3.55965				0.104197	0.178154	0.468218	0.249431	BV-Positive
401	2023-08-19	2023-08-18	1994-06-24	29	NP	No/Unknown					5.46489		3.57332		4.70732			5.61593					5.94202	5.8293		4.86585				0.135168	0.326994	0.438576	0.0992626	BV-Positive
402	2023-08-19	2023-08-18	1996-05-29	27	NP	No/Unknown					5.24057		3.80197		6.49505			5.20644					6.5434			6.14429				0.183786	0.195724	0.506766	0.113723	BV-Positive
403	2023-08-19	2023-08-18	1998-11-27	24	NP	No/Unknown		3.4421		5.48609		5.50371	4.13401		6.23864			4.25661					6.37452	4.80876			3.64447			0.0830384	0.254809	0.239132	0.42302	BV-Positive
404	2023-08-19	2023-08-17	2000-08-28	22	NP	No/Unknown				5.80297	6.50845				6.03126			6.01318		5.56719						5.97661				0.166481	0	0.671875	0.161644	BV-Positive
405	2023-08-21	2023-08-17	1979-05-31	44	NP	No/Unknown					5.42154			6.03068	5.4694			5.41448								5.83243	4.96173			0.32581	0	0.492161	0.182029	Transitional BV
406	2023-08-21	2023-08-17	1953-10-28	69	NP	No/Unknown																			4.43974		3.76816			1	0	0	0	BV-Negative
407	2023-08-21	2023-08-19	1958-09-14	64	NP	No/Unknown					5.13979							4.82896		5.45921										0	0	1	0	BV-Positive
408	2023-08-21	2023-08-20	1992-07-29	31	NP	No/Unknown				5.89133	5.96879		4.09226		6.07825			4.65857		5.74615			5.88333			5.58571				0.127224	0.134003	0.511379	0.227394	BV-Positive
409	2023-08-21	2023-08-20	1988-12-25	34	NP	No/Unknown					5.88752		4.30599					5.49167		5.38822							4.74606			0.183817	0	0.64941	0.166773	BV-Positive
410	2023-08-21	2023-08-19	1981-01-03	42	NP	No/Unknown		5.55282			3.22713			4.57299				4.97863		4.64737		3.29048	6.76274			4.39165				0.117349	0.268632	0.343448	0.270571	BV-Positive
411	2023-08-21	2023-08-19	1977-12-30	45	NP	No/Unknown					4.96207							5.711	5.18689											0.327043	0	0.672957	0	Transitional BV
412	2023-08-21	2023-08-19	1984-04-04	39	NP	No/Unknown		4.72633		4.95795	4.3303	6.33961			4.43559			4.88638		4.31944			6.0347			2.71483				0.0635121	0.141179	0.420439	0.374871	BV-Positive
413	2023-08-22	2023-08-21	1997-11-21	25	NP	No/Unknown					6.1801				3.15354			2.8427		3.16317	5.37656		3.07929			2.90548	3.60641	3.03546		0.28634	0.0923528	0.460056	0.161251	BV-Positive
414	2023-08-22	2023-08-18	1978-05-06	45	NP	No/Unknown																			2.9501		6.3456	5.76948		1	0	0	0	BV-Negative
415	2023-08-22	2023-08-21	2000-07-29	23	NP	No/Unknown							4.26126					2.8314								5.64872	5.94492			0.620435	0	0.151523	0.228042	BV-Positive
416	2023-08-22	2023-08-21	1989-08-22	34	NP	No/Unknown												4.52113					2.6437		4.86577					0.404449	0.219748	0.375803	0	Transitional BV
418	2023-08-22	2023-08-21	1998-12-08	24	NP	No/Unknown					5.52557							4.75741		4.37143						5.65086	4.9945			0.420769	0	0.579231	0	Transitional BV
421	2023-08-22	2023-08-21	1976-12-14	46	NP	No/Unknown														4.36043						3.41119	6.83085	4.84489		0.775783	0	0.224217	0	BV-Negative
422	2023-08-22	2023-08-18	1974-09-20	48	Black	No/Unknown					6.43151							6.38596		4.0195					5.48536		5.64573	5.94938		0.50359	0	0.49641	0	Transitional BV
424	2023-08-22	2023-08-21	1978-03-02	45	Black	No/Unknown					5.37495							4.17566		4.32044						4.82634				0.258129	0	0.741871	0	BV-Positive
426	2023-08-22	2023-08-21	1969-01-13	54	Black	No/Unknown					4.3899			3.1948	4.63071			3.85089		3.68356						4.78148				0.194913	0	0.674853	0.130233	BV-Positive
427	2023-08-22	2023-08-21	1988-09-30	34	NP	No/Unknown					4.99458				5.57156			4.7753								5.42657	4.42679			0.391087	0	0.608913	0	Transitional BV
428	2023-08-22	2023-08-18	1975-03-09	48	NP	No/Unknown														3.28164						2.843	3.73538			0.667177	0	0.332823	0	BV-Negative
429	2023-08-22	2023-08-21	1987-01-21	36	White	No/Unknown							4.40143													5.88262				0.572014	0	0	0.427986	BV-Positive
430	2023-08-22	2023-08-21	1989-10-24	33	Black	No/Unknown		3.22985			5.36303		4.41634	5.28043				5.01534		5.12228						4.25708		3.47788		0.213896	0	0.428642	0.357462	BV-Positive
431	2023-08-22	2023-08-21	1995-02-11	28	NP	No/Unknown		3.25333				5.13517		4.44098	4.65216			3.57696				3.96508	5.9101	4.69435		4.97052				0.122431	0.358867	0.202694	0.316007	BV-Positive
432	2023-08-22	2023-08-16	1994-08-02	29	Black	No/Unknown					5.53208			3.8472				4.66798		2.87972						6.08074				0.264291	0	0.568495	0.167213	BV-Positive
433	2023-08-22	2023-08-17	1993-08-26	29	NP	No/Unknown					5.0531			4.48634	5.03729			3.60331		4.92032	5.40387	4.01567	3.92472							0	0.217876	0.510748	0.271376	BV-Positive
434	2023-08-22	2023-08-21	1991-01-23	32	NP	No/Unknown					6.20069		4.38354		6.26315			5.19514		6.21506						5.12005				0.153398	0	0.715271	0.131332	BV-Positive
435	2023-08-22	2023-08-18	1983-09-07	39	NP	No/Unknown					5.83875				4.10971			5.35706								2.92203				0.160309	0	0.839691	0	BV-Positive
437	2023-08-22	2023-08-18	1976-02-10	47	NP	No/Unknown					6.68292							6.15344							5.79662		5.99144			0.478714	0	0.521286	0	Transitional BV
438	2023-08-22	2023-08-21	2003-01-12	20	NP	No/Unknown							4.82096					4.26226								5.61668				0.38209	0	0.289952	0.327958	BV-Positive
439	2023-08-22	2023-08-21	1993-04-07	30	NP	No/Unknown														2.70476							6.74522	5.24652		0.815959	0	0.184041	0	BV-Negative
440	2023-08-22	2023-08-21	1985-02-22	38	NP	No/Unknown		4.23924			3.10902			3.53323	5.1139			3.89419					5.85141	3.89549		3.69743	3.76181			0.201081	0.26275	0.326644	0.209525	BV-Positive
441	2023-08-22	2023-08-21	2002-08-19	21	NP	No/Unknown							4.87464		5.44182			3.93467								4.90751				0.256151	0	0.489413	0.254436	BV-Positive
443	2023-08-22	2023-08-21	1996-08-28	26	White	No/Unknown					4.20676	4.68736			4.43355			4.52302												0	0	0.737413	0.262587	BV-Positive
444	2023-08-22	2023-08-21	1980-09-10	42	NP	No/Unknown					4.91764				5.23138			3.71157		4.58538										0	0	1	0	BV-Positive
446	2023-08-22	2023-08-21	1987-02-15	36	NP	No/Unknown		4.01428			6.42284			4.26616	4.53877			4.46183					6.37967			4.84343				0.138673	0.182657	0.441591	0.237079	BV-Positive
447	2023-08-22	2023-08-21	1995-01-18	28	Black	No/Unknown		3.85192			3.55657				6.34998			4.74235								5.42657				0.226793	0	0.612223	0.160984	BV-Positive
449	2023-08-22	2023-08-18	1970-05-20	53	White	No/Unknown		4.95912			6.41851			5.61376	5.02196			4.07587		4.73235		3.68929				3.71024				0.0970731	0.0965248	0.529778	0.276624	BV-Positive
450	2023-08-22	2023-08-18	1945-11-10	77	White	No/Unknown														4.54339					5.77035					0.559482	0	0.440518	0	Transitional BV
451	2023-08-22	2023-08-21	2000-05-08	23	Black	No/Unknown		5.67117			5.47139		3.70156	4.39052		3.65259		4.27262		4.34543						3.0801				0.0890579	0	0.407381	0.503561	BV-Positive
452	2023-08-22	2023-08-21	1996-05-13	27	NP	No/Unknown		5.49315			5.66428	4.39088		3.24781	5.72786			4.4976		4.45941		3.60794				5.41376				0.127374	0.0848873	0.478773	0.308965	BV-Positive
453	2023-08-22	2023-08-21	1980-05-25	43	NP	No/Unknown							5.78924													5.653				0.494046	0	0	0.505954	BV-Positive
454	2023-08-22	2023-08-21	1974-08-16	49	NP	No/Unknown					6.00022				6.43171			5.46908		5.84613						4.41835				0.156871	0	0.843129	0	BV-Positive
455	2023-08-22	2023-08-21	1980-12-16	42	NP	No/Unknown					6.20611				6.12524			3.52989								5.38599				0.253491	0	0.746509	0	BV-Positive
456	2023-08-22	2023-08-20	1989-06-05	34	NP	No/Unknown					5.51257		4.32787		5.10267			4.43359								3.7583				0.162451	0	0.650479	0.18707	BV-Positive
457	2023-08-22	2023-08-21	1989-01-13	34	NP	No/Unknown					5.90919				6.52774			5.97929						4.69129		4.74196				0.170271	0.168452	0.661277	0	BV-Positive
458	2023-08-22	2023-08-21	1996-09-26	26	NP	No/Unknown																			3.43595	2.97223				1	0	0	0	BV-Negative
459	2023-08-22	2023-08-18	2001-02-05	22	White	No/Unknown																				5.4757		5.42747		1	0	0	0	BV-Negative
461	2023-08-22	2023-08-21	1998-05-18	25	Black	No/Unknown					5.53641				4.94637			3.48564		4.79634						6.00865	3.64288	5.32287		0.443829	0	0.556171	0	Transitional BV
462	2023-08-22	2023-08-18	2005-09-27	17	NP	No/Unknown					7.03186			4.3528	6.84237			6.03201								6.63879				0.214863	0	0.64426	0.140877	BV-Positive
463	2023-08-22	2023-08-21	1999-09-15	23	NP	No/Unknown					6.76094				6.87506			6.24287		5.82014						5.88476				0.186322	0	0.813678	0	BV-Positive
464	2023-08-22	2023-08-21	1996-04-22	27	NP	No/Unknown					6.04465				6.20084			6.29935		3.23665		3.38671				6.05564				0.193943	0.108465	0.697592	0	BV-Positive
465	2023-08-22	2023-08-21	1981-04-07	42	Black	No/Unknown		4.41138			6.46727	6.7936		4.33955	6.56553			4.31686					7.30131			4.8509				0.107687	0.162084	0.385151	0.345078	BV-Positive
466	2023-08-22	2023-08-21	2007-05-02	16	NP	No/Unknown		4.19816			5.79107	5.10943			5.93217			4.51172		4.22745				4.99877						0	0.143772	0.588528	0.2677	BV-Positive
467	2023-08-22	2023-08-21	1988-01-04	35	NP	No/Unknown					2.74924															5.35501	4.15932	4.50078		0.836007	0	0.163993	0	BV-Negative
468	2023-08-22	2023-08-21	2003-08-06	20	NP	No/Unknown					3.65735			4.47207	3.35376			3.15335		2.67427						4.67788				0.21274	0	0.583879	0.203381	BV-Positive
469	2023-08-22	2023-08-21	1998-03-16	25	NP	No/Unknown					4.80386			4.27023	4.93105			4.30933		5.14427		3.39067								0	0.126285	0.714671	0.159044	BV-Positive
470	2023-08-22	2023-08-21	1997-02-01	26	NP	No/Unknown					4.58388	5.19796			5.90765			3.81606					6.53002	4.13352		4.6672				0.133975	0.306104	0.410709	0.149211	BV-Positive
471	2023-08-22	2023-08-21	1989-12-12	33	NP	No/Unknown												2.82293							4.34831	4.81245				0.764436	0	0.235564	0	BV-Negative
472	2023-08-22	2023-08-21	1980-04-18	43	NP	No/Unknown					2.78067	3.86895		3.05107	2.99213			3.79535				3.89563	5.30769	3.59005		5.46823				0.15736	0.368157	0.275344	0.199139	BV-Positive
473	2023-08-22	2023-08-21	1992-07-30	31	NP	No/Unknown																				4.28591	4.27138	4.49974		1	0	0	0	BV-Negative
474	2023-08-22	2023-08-21	1987-07-15	36	NP	No/Unknown					5.19614				5.02196			3.95632								4.19193				0.228239	0	0.771761	0	BV-Positive
475	2023-08-22	2023-08-21	1993-04-17	30	NP	No/Unknown		4.29793			5.2319				5.64613			4.03728		5.10628			5.89774			3.43362				0.102037	0.175263	0.59498	0.127721	BV-Positive
476	2023-08-22	2023-08-21	1994-11-15	28	NP	No/Unknown					6.39358							4.94757		2.79874					4.59148			5.54775		0.417611	0	0.582389	0	Transitional BV
477	2023-08-22	2023-08-21	1985-07-20	38	NP	No/Unknown					6.19528			6.78502				5.62252								4.03065				0.178084	0	0.522138	0.299778	BV-Positive
478	2023-08-22	2023-08-21	1993-11-10	29	NP	No/Unknown					5.89402		5.04861		5.36316			5.86162		4.88932						3.92705				0.126745	0	0.710311	0.162944	BV-Positive
479	2023-08-22	2023-08-20	1983-07-27	40	NP	No/Unknown		4.7948			5.23515			5.63721	6.50322			4.9984		3.18266			7.32911			5.58998	6.3456			0.240558	0.147716	0.401471	0.210254	BV-Positive
480	2023-08-22	2023-08-21	1988-08-05	35	NP	No/Unknown		3.48807			4.94365				4.77883			6.1798								4.71847				0.195715	0	0.659604	0.14468	BV-Positive
482	2023-08-22	2023-08-21	1999-08-10	24	NP	No/Unknown					3.15886	3.51071						4.04387		3.55859		3.97897		3.42558						0	0.341592	0.496449	0.161959	BV-Positive
483	2023-08-22	2023-08-21	2001-03-09	22	NP	No/Unknown					6.19636			5.85331	6.50424			5.71571		5.9901						4.6373				0.132885	0	0.699384	0.167731	BV-Positive
484	2023-08-22	2023-08-21	1961-07-17	62	NP	No/Unknown					6.45644							4.49666		6.66497					3.58282					0.168994	0	0.831006	0	BV-Positive
485	2023-08-22	2023-08-21	2002-01-05	21	NP	No/Unknown					5.66753		3.83279					5.27139												0	0	0.740532	0.259468	BV-Positive
486	2023-08-22	2023-08-21	1981-09-13	41	NP	No/Unknown		4.24902			3.51322				5.02094			4.21425		2.9877						5.07305				0.202451	0	0.627983	0.169566	BV-Positive
487	2023-08-22	2023-08-21	1974-08-06	49	NP	No/Unknown					4.49502		4.0684					4.92403								6.56189				0.327287	0	0.469793	0.202919	Transitional BV
488	2023-08-22	2023-08-18	1971-12-22	51	White	No/Unknown					4.73667				3.54173			4.25661		5.12927										0	0	1	0	BV-Positive
489	2023-08-22	2023-08-21	2006-01-08	17	NP	No/Unknown					6.25054		4.05746	4.5475	5.98631			5.1349		2.9757				4.65655		6.35256				0.158967	0.116526	0.509176	0.215331	BV-Positive
490	2023-08-22	2023-08-21	1993-04-01	30	White	No/Unknown									5.85964			5.79008		4.38542						6.41878				0.285864	0	0.714136	0	BV-Positive
491	2023-08-22	2023-08-21	1975-08-21	48	NP	No/Unknown					6.15518				5.97507			3.92337								5.04422				0.239087	0	0.760913	0	BV-Positive
492	2023-09-02	2023-09-01	1983-10-06	39	White	No/Unknown					6.73169			4.64434	6.38983			5.66394		5.05829						5.98195				0.173541	0	0.691724	0.134736	BV-Positive
493	2023-09-02	2023-09-01	1979-12-24	43	NP	No/Unknown	4.48657	4.36052										4.88355		6.54499			3.48193	5.04985		4.8744		3.44127		0.224003	0.350681	0.307855	0.117461	BV-Positive
494	2023-09-02	2023-09-01	1975-01-21	48	White	No/Unknown					4.28262															6.09303				0.587243	0	0.412757	0	Transitional BV
495	2023-09-02	2023-09-01	1996-05-02	27	Black	No/Unknown					2.84352				6.03024			4.46277		4.16247			6.71434	4.31535		5.32404				0.157271	0.325814	0.516915	0	BV-Positive
496	2023-09-02	2023-09-01	2002-08-31	21	White	No/Unknown		3.58588		5.11639	5.47031	6.39314			6.63193			4.68869					7.08918			4.15134				0.0962588	0.16438	0.389338	0.350023	BV-Positive
498	2023-09-02	2023-09-01	1962-11-24	60	NP	No/Unknown		3.37094			6.77594	6.5523			6.41536			4.46556		5.37921		3.88856				4.27044				0.103857	0.0945701	0.560239	0.241334	BV-Positive
499	2023-09-02	2023-08-29	2001-12-18	21	White	No/Unknown																			4.67195	5.89393				1	0	0	0	BV-Negative
500	2023-09-02	2023-08-31	1992-06-09	31	NP	No/Unknown					3.53115				3.43916											5.69886		5.00503		0.605622	0	0.394378	0	BV-Negative
503	2023-09-02	2023-09-01	1989-11-29	33	NP	No/Unknown					4.95001		4.40914					6.01362		4.12584				3.13802		5.90246				0.20682	0.109955	0.52873	0.154495	BV-Positive
504	2023-09-02	2023-09-01	1999-07-22	24	NP	No/Unknown		3.72402			4.35504				5.67585			4.65228								4.42501				0.193806	0	0.643091	0.163104	BV-Positive
505	2023-09-02	2023-09-01	1961-01-23	62	NP	No/Unknown					5.95962							4.97618												0	0	1	0	BV-Positive
506	2023-09-02	2023-09-01	1993-11-27	29	Black	No/Unknown					5.23723				4.85765			5.46966		4.88746						3.49014				0.145774	0	0.854226	0	BV-Positive
507	2023-09-02	2023-08-31	1999-01-08	24	NP	No/Unknown					3.31087							5.45823							4.21101					0.32442	0	0.67558	0	Transitional BV
508	2023-09-02	2023-09-01	1970-10-23	52	White	No/Unknown																				3.9645	4.84331	3.85618		1	0	0	0	BV-Negative
509	2023-09-02	2023-09-01	2002-02-04	21	NP	No/Unknown																					5.896			1	0	0	0	BV-Negative
510	2023-09-02	2023-09-01	2004-09-11	18	NP	No/Unknown																			5.62776					1	0	0	0	BV-Negative
511	2023-09-02	2023-09-01	1990-08-14	33	NP	No/Unknown																				5.27353	6.72907			1	0	0	0	BV-Negative
513	2023-09-02	2023-09-01	1984-09-09	39	NP	No/Unknown																				4.1841	6.92968			1	0	0	0	BV-Negative
514	2023-09-02	2023-08-31	1950-03-16	73	White	No/Unknown														3.45817						2.94649	7.3837			0.749196	0	0.250804	0	BV-Negative
515	2023-09-02	2023-09-01	1986-03-11	37	NP	Yes																				5.62317		5.98092		1	0	0	0	BV-Negative
516	2023-09-02	2023-09-01	1994-03-26	29	NP	No/Unknown																				3.78115	5.28149			1	0	0	0	BV-Negative
517	2023-09-02	2023-09-01	2002-03-08	21	NP	No/Unknown																					5.7978			1	0	0	0	BV-Negative
518	2023-09-02	2023-09-01	1971-09-19	51	NP	No/Unknown												4.4808												0	0	1	0	BV-Positive
519	2023-09-02	2023-09-01	1993-12-16	29	NP	No/Unknown																			5.48908					1	0	0	0	BV-Negative
520	2023-09-02	2023-08-31	2002-03-20	21	Black	No/Unknown																				4.88658	5.83265	4.75556		1	0	0	0	BV-Negative
521	2023-09-02	2023-09-01	1986-06-12	37	NP	No/Unknown																				4.82902	6.51367			1	0	0	0	BV-Negative
522	2023-09-02	2023-09-01	1987-02-26	36	NP	No/Unknown																					6.61398			1	0	0	0	BV-Negative
523	2023-09-02	2023-09-01	1995-11-26	27	NP	No/Unknown																					6.50839	5.37715		1	0	0	0	BV-Negative
524	2023-09-02	2023-09-01	1973-10-23	49	NP	No/Unknown																					6.34474	3.75346		1	0	0	0	BV-Negative
525	2023-09-02	2023-08-31	1998-12-14	24	NP	No/Unknown																					6			1	0	0	0	BV-Negative
528	2023-09-02	2023-09-01	1968-04-27	55	NP	No/Unknown																					6.24443			1	0	0	0	BV-Negative
529	2023-09-02	2023-08-31	1976-11-29	46	NP	No/Unknown																				6.21266	6.14624	5.84256		1	0	0	0	BV-Negative
530	2023-09-02	2023-09-01	1981-07-12	42	NP	No/Unknown																					6.501			1	0	0	0	BV-Negative
531	2023-09-02	2023-08-31	1999-02-01	24	NP	No/Unknown																			4.54225		6.06282			1	0	0	0	BV-Negative
532	2023-09-02	2023-08-31	1964-10-07	58	NP	No/Unknown					3.14027																	6.2		0.663793	0	0.336207	0	BV-Negative
533	2023-09-02	2023-08-31	1968-11-16	54	NP	No/Unknown																			5.07403					1	0	0	0	BV-Negative
534	2023-09-02	2023-09-01	1965-04-23	58	NP	No/Unknown																				5.08059				1	0	0	0	BV-Negative
535	2023-09-02	2023-08-29	1968-09-13	54	NP	No/Unknown																				6.23398				1	0	0	0	BV-Negative
536	2023-09-02	2023-08-30	1974-05-11	49	NP	No/Unknown																					7.11657			1	0	0	0	BV-Negative
537	2023-09-02	2023-08-31	1994-12-20	28	NP	No/Unknown																			5.1718	5.89607				1	0	0	0	BV-Negative
538	2023-09-02	2023-09-01	1998-11-16	24	NP	No/Unknown		3.0787			6.06868	5.07339			5.09473			3.79108					4.94776			2.83456				0.0917663	0.160179	0.484138	0.263916	BV-Positive
539	2023-09-02	2023-09-01	2000-01-18	23	White	No/Unknown					5.14221							4.15214		5.10235	4.75578				6.1316					0.242508	0	0.569398	0.188094	BV-Positive
540	2023-09-02	2023-09-01	1997-08-20	26	NP	No/Unknown		3.72601			6.51031	7.12917		6.00185	6.2842			4.77136		4.96742		4.00157	6.76368	5.17853		5.378				0.088582	0.262613	0.37115	0.277655	BV-Positive
541	2023-09-02	2023-09-01	2006-01-04	17	Black	No/Unknown				6.04583	4.90897			5.68566		6.29827		4.14738		3.44118						5.38226				0.149884	0	0.348028	0.502088	BV-Positive
542	2023-09-02	2023-08-31	1970-07-31	53	NP	No/Unknown							3.57024		4.73053					3.2033						6.55058				0.36282	0	0.439434	0.197747	Transitional BV
543	2023-09-02	2023-09-01	1987-06-09	36	NP	No/Unknown		2.91213			4.14448				4.12318			3.60246					4.29204							0	0.225017	0.62231	0.152673	BV-Positive
544	2023-09-02	2023-09-01	1992-01-07	31	White	No/Unknown																					6.55168	3.72621		1	0	0	0	BV-Negative
545	2023-09-02	2023-08-31	1993-12-07	29	NP	No/Unknown							3.47574							2.77751						4.6915	7.02576	5.51237		0.73371	0	0.118278	0.148012	Transitional BV
547	2023-09-02	2023-09-01	1973-07-06	50	NP	No/Unknown					4.19847							3.03182									4.47587			0.382352	0	0.617648	0	Transitional BV
548	2023-09-02	2023-09-01	1994-04-16	29	NP	No/Unknown																					6.85049	6.23354		1	0	0	0	BV-Negative
549	2023-09-02	2023-09-01	1993-11-10	29	NP	No/Unknown																				6.32672				1	0	0	0	BV-Negative
550	2023-09-02	2023-09-01	1997-01-01	26	NP	Yes																				4.231		4.20734		1	0	0	0	BV-Negative
551	2023-09-02	2023-09-01	1977-06-05	46	NP	No/Unknown																					6.06916			1	0	0	0	BV-Negative
552	2023-09-02	2023-08-31	1957-04-27	66	White	No/Unknown					3.26876							5.02382		4.08086						6.84692	7.38159			0.534867	0	0.465133	0	Transitional BV
553	2023-09-02	2023-08-31	1999-12-28	23	NP	No/Unknown							5.06408		3.8185			2.93179		3.04738	5.24246					3.33024	3.18879	3.01604		0.321704	0	0.330564	0.347733	Transitional BV
555	2023-09-02	2023-09-01	1989-10-16	33	White	No/Unknown					4.17471			4.36855	5.4771			4.0483		3.34223			3.68706			5.81185				0.188026	0.119285	0.551357	0.141332	BV-Positive
556	2023-09-02	2023-09-01	1996-01-21	27	NP	No/Unknown					5.42188			3.1931				5.322		5.801						3.87922				0.164254	0	0.700543	0.135202	BV-Positive
557	2023-09-02	2023-09-01	1972-08-02	51	White	No/Unknown					5.42296				4.37137			4.74088												0	0	1	0	BV-Positive
558	2023-09-02	2023-09-01	2001-04-26	22	White	No/Unknown																				5.35881	6.30884	4.99036		1	0	0	0	BV-Negative
559	2023-09-02	2023-09-01	1995-06-07	28	NP	No/Unknown												3.0785									6.56119			0.680643	0	0.319357	0	BV-Negative
560	2023-09-02	2023-09-01	1992-08-16	31	NP	No/Unknown																					5.42086	4.79958		1	0	0	0	BV-Negative
561	2023-09-02	2023-09-01	1973-03-17	50	NP	No/Unknown																				6.00906		6.73354		1	0	0	0	BV-Negative
562	2023-09-02	2023-08-31	2001-04-23	22	Other	No/Unknown																					6.45243			1	0	0	0	BV-Negative
563	2023-09-02	2023-08-31	1993-07-24	30	NP	Yes																			6.58256					1	0	0	0	BV-Negative
564	2023-09-02	2023-09-01	2002-05-29	21	NP	No/Unknown							3.58642					3.64342								5.26287	6.29194	4.53753		0.690002	0	0.156221	0.153777	BV-Positive
565	2023-09-02	2023-08-31	2005-07-02	18	White	No/Unknown														4.70955							6.7523			0.589111	0	0.410889	0	Transitional BV
566	2023-09-02	2023-08-30	2002-03-31	21	NP	No/Unknown																					5.9509			1	0	0	0	BV-Negative
567	2023-09-02	2023-08-31	1941-01-31	82	NP	No/Unknown																						6.62977		1	0	0	0	BV-Negative
568	2023-09-02	2023-08-31	1986-08-20	37	White	No/Unknown					4.05701							4.45794		3.90395						7.51636		6.72621		0.5342	0	0.4658	0	Transitional BV
569	2023-09-02	2023-09-01	1986-02-18	37	NP	No/Unknown																			6.99761					1	0	0	0	BV-Negative
571	2023-09-05	2023-08-31	1997-03-30	26	NP	No/Unknown												5.61922		6.43468					4.1312			5.91698		0.454626	0	0.545374	0	Transitional BV
572	2023-09-02	2023-09-01	1981-05-21	42	Asian	No/Unknown		3.69709			5.87215	6.06806		3.22493				5.38106								4.74587				0.163712	0	0.388187	0.448101	BV-Positive
573	2023-09-02	2023-08-31	2004-07-01	19	NP	No/Unknown																			5.09997		6.17791			1	0	0	0	BV-Negative
574	2023-09-02	2023-09-01	1995-01-25	28	White	No/Unknown																					6.71534			1	0	0	0	BV-Negative
575	2023-09-02	2023-09-01	1987-10-12	35	NP	No/Unknown					6.34726							4.3722												0	0	1	0	BV-Positive
576	2023-09-02	2023-08-31	1986-08-23	37	NP	No/Unknown														6.69555							5.92239			0.469363	0	0.530637	0	Transitional BV
577	2023-09-02	2023-09-01	1976-04-01	47	White	No/Unknown																					6.11773			1	0	0	0	BV-Negative
578	2023-09-02	2023-09-01	1983-06-12	40	NP	No/Unknown																				6.07835	5.96568			1	0	0	0	BV-Negative
579	2023-09-02	2023-08-31	1999-05-06	24	NP	No/Unknown			3.70353				5.72306					5.00857		3.62009	3.81434									0	0.169346	0.39455	0.436103	BV-Positive
580	2023-09-02	2023-09-01	1965-07-03	58	NP	No/Unknown					3.39186							4.45699								5.04861				0.391442	0	0.608558	0	Transitional BV
581	2023-09-02	2023-09-01	1986-06-05	37	NP	No/Unknown					5.3992							4.52558												0	0	1	0	BV-Positive
582	2023-09-02	2023-09-01	2004-11-29	18	White	No/Unknown					5.82032				5.63852			4.87044												0	0	1	0	BV-Positive
583	2023-09-02	2023-08-31	1998-09-20	24	White	No/Unknown					5.44347				5.59615			5.81452								4.96653				0.227607	0	0.772393	0	BV-Positive
584	2023-09-02	2023-09-01	1963-09-10	60	White	No/Unknown							3.95229																	0	0	0	1	BV-Positive
585	2023-09-02	2023-08-31	1974-09-27	48	NP	No/Unknown														2.95592							6.14307			0.675137	0	0.324863	0	BV-Negative
586	2023-09-02	2023-09-01	2002-06-14	21	NP	Yes					3.01177		4.54659					4.76755								5.92591				0.324675	0	0.426221	0.249103	Transitional BV
587	2023-09-05	2023-09-01	1994-12-24	28	NP	No/Unknown																				6.81921				1	0	0	0	BV-Negative
588	2023-09-05	2023-09-02	1974-10-20	48	NP	No/Unknown												6.17557								5.5784	5.88333			0.649857	0	0.350143	0	BV-Negative
589	2023-09-02	2023-08-31	1979-01-29	44	NP	No/Unknown																				5.23835		5.38973		1	0	0	0	BV-Negative
590	2023-09-05	2023-09-01	1983-01-20	40	NP	No/Unknown												4.46651		4.97441										0	0	1	0	BV-Positive
591	2023-09-02	2023-09-02	1998-03-18	25	NP	No/Unknown																					6.30673	6.08784		1	0	0	0	BV-Negative
592	2023-09-02	2023-09-01	1994-07-28	29	White	No/Unknown																					7.09228	6.35409		1	0	0	0	BV-Negative
593	2023-09-02	2023-09-01	1989-10-26	33	Black	No/Unknown		4.33443			6.16694				6.03904			6.28799						3.71095		6.65398				0.200461	0.111798	0.557159	0.130581	BV-Positive
594	2023-09-02	2023-09-01	1987-10-20	35	NP	No/Unknown																					5.58135			1	0	0	0	BV-Negative
595	2023-09-02	2023-09-01	2010-06-27	13	NP	No/Unknown																				5.50805		5.79748		1	0	0	0	BV-Negative
596	2023-09-02	2023-09-01	1980-10-30	42	NP	No/Unknown																				6.51754		5.79015		1	0	0	0	BV-Negative
597	2023-09-02	2023-08-31	1994-02-25	29	NP	No/Unknown																			3.14447		5.37546			1	0	0	0	BV-Negative
598	2023-09-02	2023-09-01	1957-10-11	65	White	No/Unknown	4.61304																		5.4342					0.540865	0.459135	0	0	BV-Positive
599	2023-09-05	2023-09-02	1990-11-06	32	NP	No/Unknown							3.51971													4.78105	5.94668			0.752958	0	0	0.247042	Transitional BV
600	2023-09-05	\N	1999-07-25	24	NP	No/Unknown														2.71354						5.62317	5.82631			0.808407	0	0.191593	0	BV-Negative
601	2023-09-02	2023-09-01	1997-04-03	26	NP	No/Unknown																				4.77785	7.16197			1	0	0	0	BV-Negative
602	2023-09-02	2023-09-01	1977-07-15	46	NP	No/Unknown		3.58139		3.51605	6.17342			4.49687				5.05811		3.25527										0	0	0.555452	0.444548	BV-Positive
603	2023-09-02	2023-09-01	1983-06-27	40	NP	No/Unknown																			5.85723					1	0	0	0	BV-Negative
604	2023-09-02	2023-09-01	1990-08-16	33	Black	No/Unknown					4.39607		5.22883	4.84899				4.98857		4.14883						4.33653				0.155165	0	0.484241	0.360594	BV-Positive
605	2023-09-02	2023-08-31	1962-12-08	60	NP	No/Unknown							5.3774							6.25577						5.09338				0.304509	0	0.374002	0.321489	Transitional BV
606	2023-09-02	2023-08-31	1969-02-08	54	NP	Yes					3.94471							5.93741												0	0	1	0	BV-Positive
607	2023-09-02	2023-09-01	1992-06-05	31	NP	No/Unknown					5.48558				5.06951			5.37725						4.29679						0	0.212406	0.787594	0	BV-Positive
608	2023-09-02	2023-08-31	1985-12-13	37	White	No/Unknown																					6.0227			1	0	0	0	BV-Negative
609	2023-09-02	2023-08-30	1994-10-07	28	NP	No/Unknown																					6.8526			1	0	0	0	BV-Negative
610	2023-09-02	2023-08-31	1986-03-09	37	NP	No/Unknown					3.05064		4.1979		4.32698			3.50815					5.11095			6.17855				0.234274	0.193793	0.412759	0.159173	BV-Positive
611	2023-09-05	\N	1983-09-27	39	NP	No/Unknown							4.74672							2.61859						6.12632		6.11195		0.624288	0	0.133577	0.242135	BV-Positive
612	2023-09-02	2023-09-01	1986-06-10	37	NP	No/Unknown																					5.79675	3.1827		1	0	0	0	BV-Negative
613	2023-09-02	2023-08-30	1993-03-16	30	White	No/Unknown					5.76093							5.93265		6.27376			6.0801		4.10027	5.75003	3.46436			0.356368	0.162734	0.480898	0	Transitional BV
614	2023-09-02	2023-09-01	1998-05-29	25	White	No/Unknown																					6.52846			1	0	0	0	BV-Negative
615	2023-09-05	2023-08-31	1992-06-19	31	NP	No/Unknown														3.36122										0	0	1	0	BV-Positive
616	2023-09-02	2023-09-01	1987-12-03	35	White	No/Unknown												2.72221							6.31019		6.96347			0.829818	0	0.170182	0	BV-Negative
617	2023-09-02	2023-08-31	1988-04-18	35	NP	No/Unknown																					5.90022			1	0	0	0	BV-Negative
618	2023-09-02	2023-08-31	2004-09-24	18	NP	No/Unknown																					5.34484			1	0	0	0	BV-Negative
619	2023-09-05	2023-08-31	1958-06-25	65	NP	No/Unknown					3.14674							4.7847		4.01789						7.84682	6.7259	7.05954		0.64417	0	0.35583	0	BV-Negative
620	2023-09-02	2023-09-01	1969-10-26	53	NP	No/Unknown												4.52844									6.52212	7.15702		0.751288	0	0.248712	0	BV-Negative
621	2023-09-02	2023-09-01	1988-04-08	35	White	No/Unknown					5.40676				5.67585			5.58493		3.1933						3.77582				0.159744	0	0.840256	0	BV-Positive
622	2023-09-02	2023-08-31	1974-08-27	49	NP	No/Unknown		3.97736			5.24263				5.37218			4.61799					6.07512	4.85384		3.90054				0.114588	0.321066	0.447501	0.116845	BV-Positive
623	2023-09-02	2023-09-01	2006-11-29	16	NP	No/Unknown																					6.42287			1	0	0	0	BV-Negative
624	2023-09-02	2023-08-29	1984-01-27	39	White	No/Unknown					3.66181							3.79013								4.93348	5.94457			0.593456	0	0.406544	0	Transitional BV
625	2023-09-05	2023-09-01	1991-08-05	32	NP	No/Unknown												3.08326												0	0	1	0	BV-Positive
626	2023-09-02	2023-09-01	1982-01-10	41	Other	No/Unknown												2.95846									5.7334	5.67484		0.794075	0	0.205925	0	BV-Negative
627	2023-09-02	2023-08-31	1966-03-29	57	Other	No/Unknown				3.32324	4.2233				4.44703			4.13404					5.86915			4.00501				0.154028	0.225721	0.492442	0.127808	BV-Positive
628	2023-09-05	2023-09-01	1974-09-04	49	NP	No/Unknown												5.01905		3.9999						5.61465	3.14972	3.94633		0.584947	0	0.415053	0	Transitional BV
629	2023-09-02	2023-09-01	1981-01-09	42	White	No/Unknown														2.77951							7.0416			0.716986	0	0.283014	0	BV-Negative
630	2023-09-02	2023-09-01	1973-03-29	50	NP	No/Unknown																				5.68927	6.76391			1	0	0	0	BV-Negative
631	2023-09-05	2023-09-02	1968-05-05	55	NP	No/Unknown																				5.25861				1	0	0	0	BV-Negative
632	2023-09-02	2023-09-01	1988-10-24	34	NP	No/Unknown																					7.41221	4.85094		1	0	0	0	BV-Negative
633	2023-09-05	2023-09-02	2002-11-13	20	NP	No/Unknown														3.43118										0	0	1	0	BV-Positive
634	2023-09-05	2023-09-03	1995-12-12	27	NP	No/Unknown							5.13079							2.93043						5.52084	6.07972			0.590005	0	0.149042	0.260952	BV-Positive
636	2023-09-02	2023-09-01	2003-09-27	19	NP	No/Unknown																			4.89045					1	0	0	0	BV-Negative
637	2023-09-02	2023-09-01	1984-05-11	39	NP	No/Unknown													4.58592						4.88945					1	0	0	0	BV-Negative
638	2023-09-02	2023-08-31	2001-01-22	22	NP	Yes																				7.31276		6.90126		1	0	0	0	BV-Negative
639	2023-09-02	2023-09-01	1986-06-18	37	Other	No/Unknown												5.09336								6.66784	6.03326	4.50975		0.771641	0	0.228359	0	BV-Negative
640	2023-09-02	2023-09-01	1993-10-13	29	White	No/Unknown																				3.71186		5.43166		1	0	0	0	BV-Negative
641	2023-09-02	2023-09-01	1971-01-02	52	White	No/Unknown																					5.14106			1	0	0	0	BV-Negative
643	2023-09-05	2023-09-03	1997-12-09	25	NP	No/Unknown												3.56149		4.55562						6.43545	5.88438	5.42956		0.686192	0	0.313808	0	BV-Negative
644	2023-09-05	2023-09-03	1998-12-10	24	NP	No/Unknown																				7.31596				1	0	0	0	BV-Negative
646	2023-09-02	2023-09-01	2005-09-30	17	NP	No/Unknown														6.02489								5.28491		0.467286	0	0.532714	0	Transitional BV
647	2023-09-05	2023-09-04	1995-10-01	27	NP	No/Unknown									3.61471			3.36334		2.9904						4.65313	5.66477			0.508613	0	0.491387	0	Transitional BV
648	2023-09-02	2023-08-31	1958-07-17	65	NP	No/Unknown																				4.13399	6.32995			1	0	0	0	BV-Negative
649	2023-09-02	2023-08-31	2003-01-21	20	NP	No/Unknown																						6.73249		1	0	0	0	BV-Negative
650	2023-09-02	2023-08-30	2000-06-07	23	White	No/Unknown																					5.77774			1	0	0	0	BV-Negative
651	2023-09-05	2023-09-04	1989-05-19	34	NP	No/Unknown												4.30266												0	0	1	0	BV-Positive
652	2023-09-02	2023-09-01	1995-12-08	27	Other	No/Unknown																					5.46943	4.32683		1	0	0	0	BV-Negative
653	2023-09-02	2023-09-01	1982-11-04	40	NP	No/Unknown																					6.63035			1	0	0	0	BV-Negative
655	2023-09-02	2023-08-30	1986-01-27	37	NP	No/Unknown																				3.30253	4.90772	3.4631		1	0	0	0	BV-Negative
656	2023-09-02	2023-08-31	1998-08-14	25	White	No/Unknown																			6.72922	7.17631				1	0	0	0	BV-Negative
657	2023-09-05	2023-09-05	1997-10-22	25	White	No/Unknown							4.77198					3.0423								5.34922	6.08711	5.11614		0.679306	0	0.124854	0.19584	BV-Positive
658	2023-09-02	2023-09-01	1978-06-12	45	Other	No/Unknown													5.6179						5.89315					1	0	0	0	BV-Negative
659	2023-09-02	2023-09-01	1972-07-02	51	NP	No/Unknown																				3.99968	6.58864			1	0	0	0	BV-Negative
660	2023-09-02	2023-09-01	1985-12-14	37	White	No/Unknown																						6.07526		1	0	0	0	BV-Negative
661	2023-09-02	2023-08-30	1989-06-23	34	American Indian	No/Unknown																					6.39225	5.46939		1	0	0	0	BV-Negative
662	2023-09-02	2023-09-01	2001-04-20	22	NP	No/Unknown														2.82549	3.95157						7.43121			0.52302	0	0.198862	0.278118	BV-Positive
663	2023-09-06	2023-09-05	1994-07-06	29	Black	No/Unknown							5.32889													4.67018	5.64576			0.659384	0	0	0.340616	BV-Positive
664	2023-09-02	2023-08-31	1968-01-20	55	White	No/Unknown												2.88225								6.45891		7.18218		0.825565	0	0.174435	0	BV-Negative
665	2023-09-02	2023-09-01	1997-09-12	25	White	No/Unknown																						6.7587		1	0	0	0	BV-Negative
666	2023-09-02	\N	1993-12-21	29	White	No/Unknown														3.25027							5.46838			0.627204	0	0.372796	0	BV-Negative
667	2023-09-02	2023-08-31	1956-09-12	67	NP	No/Unknown																					5.95196			1	0	0	0	BV-Negative
668	2023-09-02	2023-09-01	2001-05-17	22	NP	No/Unknown												4.81995							4.49237		6.81248			0.701085	0	0.298915	0	BV-Negative
669	2023-09-02	2023-08-31	1976-01-23	47	NP	No/Unknown												4.94189										5.62243		0.53221	0	0.46779	0	Transitional BV
670	2023-09-06	2023-09-05	1999-06-20	24	White	No/Unknown												3.86539		4.18881						6.44185	7.53574	6.65493		0.719236	0	0.280764	0	BV-Negative
672	2023-09-02	2023-09-01	2000-03-03	23	Black	Yes				3.2445																				0	0	0	1	BV-Positive
673	2023-09-02	2023-09-01	1989-04-05	34	Asian	No/Unknown	5.99511																		5.54096					0.480316	0.519684	0	0	BV-Positive
674	2023-09-02	2023-08-31	1988-08-21	35	NP	No/Unknown																				5.01983	6.62031			1	0	0	0	BV-Negative
675	2023-09-02	2023-08-31	1993-09-27	29	NP	No/Unknown												3.04897									5.94457			0.660982	0	0.339018	0	BV-Negative
676	2023-09-06	2023-09-05	1985-09-17	37	NP	No/Unknown									4.47226					3.89595							6.4651			0.43585	0	0.56415	0	Transitional BV
677	2023-09-02	2023-08-31	1995-04-04	28	NP	No/Unknown																				5.84277	5.80308	5.78595		1	0	0	0	BV-Negative
678	2023-09-06	2023-09-05	2000-05-25	23	White	No/Unknown												3.18424		3.04238							7.45655			0.544943	0	0.455057	0	Transitional BV
679	2023-09-02	2023-08-29	2001-04-30	22	NP	Yes																					6.73224			1	0	0	0	BV-Negative
680	2023-09-02	2023-08-29	1984-09-29	38	NP	Yes																				6.17535		5.67799		1	0	0	0	BV-Negative
681	2023-09-02	2023-09-01	1975-06-20	48	NP	No/Unknown																					7.2042			1	0	0	0	BV-Negative
682	2023-09-02	2023-08-31	1997-08-30	26	Black	No/Unknown																				5.74683	6.66783	5.19057		1	0	0	0	BV-Negative
683	2023-09-02	2023-09-01	1986-11-30	36	NP	No/Unknown																			5.44717					1	0	0	0	BV-Negative
684	2023-09-02	2023-09-01	2001-08-08	22	NP	No/Unknown																			5.45316	3.51839	6.82409	4.21992		1	0	0	0	BV-Negative
685	2023-09-02	2023-08-31	1981-01-18	42	NP	No/Unknown																					7.2665			1	0	0	0	BV-Negative
686	2023-09-02	2023-09-01	1949-10-17	73	White	No/Unknown												2.86987								4.86952	5.35751			0.780874	0	0.219126	0	BV-Negative
687	2023-09-02	2023-09-01	1998-09-09	24	NP	No/Unknown												3.12232								6.3683		5.77966		0.79553	0	0.20447	0	BV-Negative
688	2023-09-06	2023-09-05	1978-05-28	45	NP	No/Unknown					5.25991							5.31628							5.22069					0.330489	0	0.669511	0	Transitional BV
689	2023-09-02	2023-08-31	2000-02-12	23	NP	No/Unknown																					5.78408	4.32369		1	0	0	0	BV-Negative
690	2023-09-02	2023-09-01	1973-01-12	50	NP	No/Unknown					3.6035																			0	0	1	0	BV-Positive
691	2023-09-02	2023-09-01	1990-04-02	33	NP	No/Unknown																				4.55932	6.36269			1	0	0	0	BV-Negative
693	2023-09-02	2023-08-31	1985-02-28	38	White	No/Unknown																				6.1082		6.04696		1	0	0	0	BV-Negative
694	2023-09-02	2023-08-31	1973-02-16	50	White	No/Unknown		2.94105			6.71115	4.9405			5.55075			4.89997	2.42859	4.65257			6.35771							0.0631092	0.165211	0.56687	0.20481	BV-Positive
695	2023-09-02	2023-08-31	1985-02-21	38	Black	No/Unknown																				4.94841	6.25499			1	0	0	0	BV-Negative
696	2023-09-02	2023-09-01	1939-01-25	84	NP	No/Unknown																					5.47788			1	0	0	0	BV-Negative
697	2023-09-02	2023-09-01	2002-02-07	21	NP	No/Unknown																					6.14307			1	0	0	0	BV-Negative
698	2023-09-02	2023-09-01	1962-01-18	61	NP	No/Unknown																			4.24095		7.09545			1	0	0	0	BV-Negative
699	2023-09-06	2023-09-05	2001-07-15	22	Black	No/Unknown							5.46634					2.91083								6.09434	6.97719	6.21782		0.697209	0	0.105211	0.19758	BV-Positive
700	2023-09-02	2023-08-31	1989-05-10	34	White	No/Unknown														2.75352						4.45805	6.23176			0.795176	0	0.204824	0	BV-Negative
701	2023-09-02	2023-09-01	1995-05-18	28	NP	No/Unknown																					7.22004			1	0	0	0	BV-Negative
702	2023-09-02	2023-09-01	1989-06-13	34	NP	No/Unknown																			5.25062		4.70922			1	0	0	0	BV-Negative
703	2023-09-02	2023-09-01	1989-04-09	34	NP	No/Unknown																			4.0434	5.28526	5.93718	4.6109		1	0	0	0	BV-Negative
704	2023-09-06	2023-09-05	1997-04-15	26	NP	No/Unknown					3.55275									2.98241					4.70288	6.66251		6.41488		0.731234	0	0.268766	0	BV-Negative
705	2023-09-02	2023-09-01	1994-10-22	28	NP	No/Unknown																				5.70739	6.18847	4.86143		1	0	0	0	BV-Negative
706	2023-09-02	2023-08-31	1988-06-28	35	NP	No/Unknown			4.73601						6.20349			6.39659		7.05937					2.78529	2.69012	3.01774			0.25824	0.144001	0.597759	0	BV-Positive
708	2023-09-02	2023-09-01	1987-12-09	35	NP	No/Unknown															4.9353				4.97825					0.502166	0	0	0.497834	BV-Positive
710	2023-09-02	2023-08-31	1984-09-08	39	NP	No/Unknown																					5.19702			1	0	0	0	BV-Negative
711	2023-09-02	2023-09-01	1999-06-23	24	NP	No/Unknown																				5.25754	6.26766	4.49979		1	0	0	0	BV-Negative
712	2023-09-02	2023-09-01	2004-07-14	19	NP	No/Unknown																				6.66464		6.4348		1	0	0	0	BV-Negative
713	2023-09-02	2023-08-31	1987-03-09	36	NP	No/Unknown					4.90249				4.21096			5.22387		4.86447						6.04424	5.7883			0.381273	0	0.618727	0	Transitional BV
714	2023-09-02	2023-08-31	1988-07-11	35	NP	No/Unknown					6.79538							6.66619								4.49749	4.3988			0.397904	0	0.602096	0	Transitional BV
715	2023-09-02	2023-09-01	1996-11-08	26	NP	No/Unknown																			3.28913			5.67589		1	0	0	0	BV-Negative
716	2023-09-02	2023-09-01	1989-09-03	34	NP	Yes																				3.43577	5.50322	4.05954		1	0	0	0	BV-Negative
717	2023-09-06	2023-09-05	2000-11-27	22	NP	No/Unknown														2.69555						7.22855				0.728383	0	0.271617	0	BV-Negative
718	2023-09-02	2023-09-01	1988-04-18	35	NP	No/Unknown																				6.06236		5.39602		1	0	0	0	BV-Negative
719	2023-09-02	2023-09-01	1982-09-14	40	NP	No/Unknown																				6.01013	6.48517			1	0	0	0	BV-Negative
720	2023-09-02	2023-09-01	1997-01-29	26	NP	No/Unknown					2.92485									2.70855					5.78539					0.506656	0	0.493344	0	Transitional BV
721	2023-09-02	2023-09-01	1966-06-18	57	NP	No/Unknown																				4.24486	7.59698			1	0	0	0	BV-Negative
722	2023-09-06	2023-09-04	1999-07-23	24	NP	No/Unknown												5.66781												0	0	1	0	BV-Positive
723	2023-09-02	2023-09-01	1961-08-22	62	NP	No/Unknown																					6.6805			1	0	0	0	BV-Negative
724	2023-09-02	2023-09-01	1976-06-02	47	NP	No/Unknown																					5.47788			1	0	0	0	BV-Negative
725	2023-09-02	2023-09-01	1981-08-10	42	NP	No/Unknown												3.30809							3.79298					0.534142	0	0.465858	0	Transitional BV
726	2023-09-02	2023-09-01	2000-09-23	22	NP	No/Unknown					6.04816				4.17464			5.58969		5.29325						4.51135	4.67437			0.303245	0	0.696755	0	Transitional BV
727	2023-09-02	2023-09-01	2004-02-02	19	White	No/Unknown															5.00391				3.97456					0.442677	0	0	0.557323	BV-Positive
729	2023-09-02	2023-08-30	1988-03-24	35	Black	No/Unknown					2.82712																6.06494			0.682062	0	0.317938	0	BV-Negative
730	2023-09-02	2023-08-31	1999-03-13	24	NP	Yes														2.8035						5.69673		5.99245		0.806558	0	0.193442	0	BV-Negative
731	2023-09-06	2023-09-05	1972-06-06	51	NP	No/Unknown														5.14433										0	0	1	0	BV-Positive
732	2023-09-02	2023-09-01	1990-06-27	33	NP	No/Unknown													5.61889											1	0	0	0	BV-Negative
733	2023-09-06	2023-09-05	2006-01-10	17	NP	No/Unknown					5.05043							5.94503		4.47966						6.22332		6.86143		0.458152	0	0.541848	0	Transitional BV
734	2023-09-06	2023-09-05	1976-09-17	46	NP	No/Unknown					4.2449							5.43536								5.94084	6.01425	4.24822		0.626008	0	0.373992	0	BV-Negative
735	2023-09-02	2023-08-31	1990-04-14	33	NP	No/Unknown																				4.43247	5.51378	4.9065		1	0	0	0	BV-Negative
736	2023-09-06	2023-09-05	1993-10-29	29	NP	No/Unknown					3.96955		3.88862					4.88711								5.59226	7.29289			0.502729	0	0.345552	0.151719	Transitional BV
737	2023-09-06	2023-09-05	2006-05-04	17	NP	No/Unknown					3.97171							5.30961								6.59962		6.65597		0.588172	0	0.411828	0	Transitional BV
738	2023-09-02	2023-09-01	1973-12-07	49	NP	No/Unknown																					6.81987	4.41174		1	0	0	0	BV-Negative
739	2023-09-02	2023-09-01	2002-05-26	21	NP	No/Unknown					3.54735	3.66697			3.77109			2.76793					4.50299		6.20343	5.93444				0.399348	0.148153	0.331852	0.120647	Transitional BV
740	2023-09-06	2023-09-05	1999-05-09	24	NP	No/Unknown					3.09599							2.83652		2.97141					4.70987	3.86856	5.82314	4.5218		0.680029	0	0.319971	0	BV-Negative
741	2023-09-02	2023-08-30	1971-05-27	52	NP	No/Unknown												4.91807								3.96344	5.03125			0.646506	0	0.353494	0	BV-Negative
742	2023-09-06	2023-09-05	1966-02-20	57	Black	No/Unknown												3.81204	2.42908	2.78201						5.32043	6.16946			0.678543	0	0.321457	0	BV-Negative
743	2023-09-06	2023-09-05	1997-11-04	25	NP	No/Unknown							4.13422					5.22768								5.21703	6.36691	4.29539		0.629103	0	0.207109	0.163788	BV-Positive
744	2023-09-02	2023-08-31	2001-03-29	22	NP	No/Unknown												5.08288							6.58456					0.564353	0	0.435647	0	Transitional BV
745	2023-09-02	2023-09-01	1985-08-27	38	NP	No/Unknown					3.63157		3.53639							5.45617						5.96855		6.00503		0.486776	0	0.369455	0.143769	Transitional BV
746	2023-09-02	2023-09-01	1985-09-23	37	NP	No/Unknown									4.46318			5.17052		2.67406			4.55572			4.45166		7.04696		0.405422	0.160627	0.433951	0	Transitional BV
747	2023-09-02	2023-08-30	1974-07-02	49	NP	No/Unknown																			3.12352		4.52972			1	0	0	0	BV-Negative
748	2023-09-02	2023-09-01	1987-05-30	36	NP	No/Unknown																				5.87048	6.25604	5.54591		1	0	0	0	BV-Negative
749	2023-09-02	2023-08-31	1954-11-16	68	NP	No/Unknown																					5.77141			1	0	0	0	BV-Negative
750	2023-09-02	\N	1999-07-05	24	Black	No/Unknown																				6.25104	6.75335			1	0	0	0	BV-Negative
751	2023-09-06	2023-09-05	2003-03-29	20	Other	No/Unknown																				5.72977				1	0	0	0	BV-Negative
752	2023-09-02	2023-08-28	2000-06-15	23	NP	No/Unknown																					6.20325			1	0	0	0	BV-Negative
753	2023-09-02	2023-09-01	1971-05-06	52	NP	No/Unknown												4.94017							3.85316	2.80452	4.39668			0.691134	0	0.308866	0	BV-Negative
754	2023-09-06	2023-09-05	1992-12-12	30	White	No/Unknown																				5.0337				1	0	0	0	BV-Negative
756	2023-09-02	2023-08-31	1989-09-14	33	NP	No/Unknown																				6.88311	6.03326	6.36606		1	0	0	0	BV-Negative
757	2023-09-02	2023-08-31	1997-04-23	26	NP	No/Unknown												5.22222							3.93744		5.44515			0.642431	0	0.357569	0	BV-Negative
758	2023-09-06	2023-09-05	1990-04-06	33	NP	Yes									5.17496				4.22727							3.27538	6.21064	5.96824		0.791807	0	0.208193	0	BV-Negative
759	2023-09-06	2023-09-05	1986-07-28	37	NP	Yes												4.91833		4.53284					4.32213	4.88004	5.8147	4.96086		0.678847	0	0.321153	0	BV-Negative
760	2023-09-02	2023-09-01	1990-01-04	33	NP	No/Unknown			5.83949											3.93513										0	0.597414	0.402586	0	BV-Positive
761	2023-09-02	2023-08-30	1993-08-25	30	NP	No/Unknown												5.7284								6.252	6.65663			0.692634	0	0.307366	0	BV-Negative
762	2023-09-06	2023-09-05	1983-11-10	39	NP	No/Unknown								3.2163	6.91649													3.79307		0.272376	0	0.496665	0.230959	BV-Positive
763	2023-09-02	2023-09-01	1997-05-02	26	NP	No/Unknown														2.84068						4.35649	7.31755	5.03251		0.854676	0	0.145324	0	BV-Negative
764	2023-09-02	2023-09-01	1943-02-11	80	NP	No/Unknown					5.91781							5.03894		5.61302		3.70437				3.95039				0.163074	0.152918	0.684008	0	BV-Positive
765	2023-09-02	2023-09-01	1997-11-01	25	NP	Yes								4.37857				6.27825												0	0	0.58913	0.41087	BV-Positive
766	2023-09-02	2023-09-01	1988-11-19	34	NP	No/Unknown									4.64536										6.40026					0.579439	0	0.420561	0	Transitional BV
767	2023-09-02	2023-09-01	1984-05-29	39	NP	No/Unknown					3.50955															6.56371		6.12651		0.783358	0	0.216642	0	BV-Negative
768	2023-09-02	2023-09-01	1957-09-09	66	NP	No/Unknown					5.82226		4.94579					6.45204							4.23785	2.82757				0.290932	0	0.505416	0.203652	BV-Positive
769	2023-09-02	2023-09-01	1968-10-03	54	NP	No/Unknown			3.61932																		3.8805			0.517412	0.482588	0	0	BV-Positive
770	2023-09-06	2023-09-05	1977-05-19	46	Black	No/Unknown					3.80489							3.23552		3.74745						5.73395	7.2657			0.546491	0	0.453509	0	Transitional BV
771	2023-09-02	2023-08-31	1995-03-23	28	NP	No/Unknown												3.98481								5.41236	6.97992	4.09892		0.805391	0	0.194609	0	BV-Negative
772	2023-09-02	2023-09-01	1987-08-01	36	NP	No/Unknown									6.01909											5.36297	6.02328	5.22928		0.734076	0	0.265924	0	BV-Negative
773	2023-09-02	2023-08-31	1998-01-01	25	NP	No/Unknown		4.74153			5.45527							4.88129								4.63089	4.37041			0.373817	0	0.42927	0.196913	Transitional BV
774	2023-09-02	2023-09-01	2001-09-21	21	White	No/Unknown					4.92541															6.5703	6.5838			0.72757	0	0.27243	0	BV-Negative
775	2023-09-06	2023-09-05	1993-05-28	30	Black	No/Unknown																	2.83191			4.85808				0.631741	0.368259	0	0	BV-Positive
776	2023-09-02	2023-09-01	1988-02-08	35	NP	No/Unknown												5.34473							5.77464					0.519332	0	0.480668	0	Transitional BV
777	2023-09-02	2023-09-01	1992-09-11	30	NP	No/Unknown												4.08737		2.56885							5.7673	5.69019		0.632531	0	0.367469	0	BV-Negative
778	2023-09-06	2023-09-05	1996-01-25	27	NP	No/Unknown					4.49001							5.717		3.16197							7.37052	5.21538		0.484914	0	0.515086	0	Transitional BV
781	2023-09-06	2023-09-05	1975-12-19	47	NP	No/Unknown							5.19035					4.87844		4.15137						5.80529	6.62021			0.466324	0	0.338885	0.194792	Transitional BV
782	2023-09-06	2023-09-05	1997-04-22	26	NP	No/Unknown					4.08393							4.22507		5.3519						6.95116	6.79786			0.501607	0	0.498393	0	Transitional BV
783	2023-09-06	2023-09-05	1986-09-26	36	NP	No/Unknown					3.00033							5.2773		2.50816						4.95577	5.67351	4.62293		0.585767	0	0.414233	0	Transitional BV
784	2023-09-02	2023-09-01	1960-08-20	63	NP	No/Unknown		3.11349										3.84141		2.84374						7.66019				0.438758	0	0.382909	0.178333	Transitional BV
785	2023-09-06	2023-09-01	2006-02-14	17	NP	No/Unknown												4.52422		3.49245						6.63286	5.46055			0.601361	0	0.398639	0	BV-Negative
786	2023-09-06	2023-09-05	2002-07-11	21	NP	No/Unknown												3.64577								7.5219				0.673542	0	0.326458	0	BV-Negative
787	2023-09-06	2023-09-05	1995-04-20	28	White	No/Unknown							4.95542					3.03514		2.84374						6.64493	4.89121	3.94493		0.58829	0	0.223401	0.188309	BV-Positive
788	2023-09-06	2023-09-05	2000-08-02	23	NP	No/Unknown												3.10826								6.83811				0.687498	0	0.312502	0	BV-Negative
789	2023-09-02	2023-09-01	1999-08-31	24	NP	No/Unknown					2.8228							3.32858								6.36944				0.508708	0	0.491292	0	Transitional BV
790	2023-09-06	2023-09-05	1974-05-01	49	NP	No/Unknown												3.26971								4.99528				0.604391	0	0.395609	0	BV-Negative
791	2023-09-06	2023-09-05	1986-04-15	37	NP	No/Unknown												5.03324								7.08177				0.584545	0	0.415455	0	Transitional BV
792	2023-09-06	2023-09-05	1974-01-17	49	White	No/Unknown												4.0095		2.41585						5.78224		4.97369		0.626026	0	0.373974	0	BV-Negative
793	2023-09-06	2023-09-05	2007-06-11	16	Black	No/Unknown					3.34343							3.59734		2.69074						6.44079	4.27993			0.526759	0	0.473241	0	Transitional BV
794	2023-09-06	2023-09-05	2006-02-01	17	Black	No/Unknown												2.87749								6.21688				0.683596	0	0.316404	0	BV-Negative
795	2023-09-06	2023-09-05	2001-01-10	22	NP	No/Unknown					3.25983									2.57548						7.00933	6.01335			0.690566	0	0.309434	0	BV-Negative
796	2023-09-02	2023-09-01	1986-08-11	37	NP	No/Unknown					3.781															6.19932				0.621154	0	0.378846	0	BV-Negative
797	2023-09-06	2023-09-01	1948-05-22	75	Black	No/Unknown					2.9949							2.77873		2.74684						7.09714				0.454432	0	0.545568	0	Transitional BV
798	2023-09-02	2023-09-01	1985-03-14	38	White	No/Unknown				4.08369		3.94775						2.69611	2.33403				3.55132			6.23115				0.374941	0.155459	0.118022	0.351577	BV-Positive
799	2023-09-06	2023-09-01	1984-10-27	38	NP	No/Unknown					4.60945		4.23811					5.29155		5.20808					5.6398	7.08396	5.44511	5.66453		0.551947	0	0.349904	0.0981485	Transitional BV
800	2023-09-06	2023-09-05	1997-02-03	26	NP	Yes					3.42704							4.2773								5.56821				0.419528	0	0.580472	0	Transitional BV
801	2023-09-06	2023-08-31	1994-09-23	28	NP	No/Unknown												5.50617		5.69053						6.52091	4.58005			0.497853	0	0.502147	0	Transitional BV
803	2023-09-02	2023-09-01	1993-11-13	29	NP	No/Unknown							5.30012					5.30484		4.05039						7.44946				0.337006	0	0.423222	0.239772	Transitional BV
804	2023-09-06	2023-09-05	1980-10-15	42	NP	No/Unknown												3.06838								5.62858				0.64719	0	0.35281	0	BV-Negative
805	2023-09-02	2023-09-01	2000-07-25	23	NP	No/Unknown									3.73289			4.96676		3.76377						7.12567		6.27944		0.518201	0	0.481799	0	Transitional BV
806	2023-09-06	2023-09-01	1985-05-08	38	NP	No/Unknown							4.9689					4.02279								7.65141	5.75405			0.598534	0	0.179612	0.221854	BV-Positive
807	2023-09-06	2023-09-01	1985-05-08	38	NP	No/Unknown												3.19943		5.53958						7.21787	6.3234			0.607769	0	0.392231	0	BV-Negative
808	2023-09-06	2023-08-31	1985-08-23	38	NP	No/Unknown					2.89609							2.90883								6.34859				0.522367	0	0.477633	0	Transitional BV
809	2023-09-06	2023-09-05	1997-05-07	26	White	No/Unknown							4.87069		5.20812										5.88767	7.40665				0.568786	0	0.222825	0.208389	BV-Positive
810	2023-09-06	2023-09-05	1989-08-12	34	Other	Yes																				6.69103				1	0	0	0	BV-Negative
811	2023-09-06	2023-09-05	1998-11-26	24	Black	Yes							5.34633					4.0114		3.46797						7.60202				0.372142	0	0.366138	0.261719	Transitional BV
812	2023-09-06	2023-08-31	1967-05-09	56	NP	No/Unknown												6.29535		5.44778		3.45681				4.33125				0.221761	0.176989	0.60125	0	BV-Positive
813	2023-09-02	2023-08-31	1974-03-14	49	NP	No/Unknown		3.09863					5.58319					4.17949		4.11057			3.21081			6.117				0.232588	0.122085	0.315215	0.330111	BV-Positive
814	2023-09-06	2023-09-01	1941-10-24	81	NP	No/Unknown												4.55461					3.41256			6.5703		4.00588		0.570349	0.184031	0.245619	0	BV-Positive
815	2023-09-06	2023-09-05	2003-08-29	20	NP	No/Unknown												3.47198					2.96674			6.49457		5.63672		0.653273	0.159759	0.186967	0	BV-Positive
817	2023-09-06	2023-09-05	1985-08-15	38	NP	No/Unknown							4.63383					4.35613		5.06324				3.2566	3.9067	6.87433				0.383792	0.115931	0.335318	0.164959	Transitional BV
818	2023-09-06	2023-09-05	1990-04-15	33	White	No/Unknown					4.15559															6.20261	5.72316			0.74159	0	0.25841	0	BV-Negative
819	2023-09-06	2023-09-01	1971-04-23	52	White	No/Unknown					3.1241				4.50065			3.98955					3.0494		4.81192	7.28372		6.0431		0.552969	0.0929627	0.354068	0	Transitional BV
820	2023-09-06	2023-09-05	2004-10-06	18	White	No/Unknown												4.13105		2.44951						7.28372	6.47677	4.91594		0.739456	0	0.260544	0	BV-Negative
821	2023-09-06	2023-09-01	1998-12-19	24	NP	No/Unknown												4.54036								6.28274		4.42509		0.702236	0	0.297764	0	BV-Negative
822	2023-09-06	2023-09-05	2000-01-25	23	NP	No/Unknown																				5.30041		4.81542		1	0	0	0	BV-Negative
823	2023-09-06	2023-09-05	1979-02-20	44	NP	No/Unknown							4.18419					4.19088		3.73011						7.01701	5.04678			0.499144	0	0.327734	0.173122	Transitional BV
824	2023-09-06	2023-09-05	2006-02-27	17	NP	No/Unknown					3.69848							3.13675	2.342	4.26459						6.36944	5.4771			0.56107	0	0.43893	0	Transitional BV
825	2023-09-06	2023-09-05	1998-10-07	24	NP	No/Unknown												4.50522		3.95655						6.47481				0.433487	0	0.566513	0	Transitional BV
826	2023-09-02	2023-09-01	2002-04-29	21	NP	No/Unknown					4.53453							4.37702		3.47613						7.58007				0.379616	0	0.620384	0	Transitional BV
827	2023-09-06	2023-09-05	1969-03-27	54	NP	No/Unknown												2.73077								5.71309		5.29772		0.801277	0	0.198723	0	BV-Negative
828	2023-09-06	2023-09-05	1990-12-31	32	White	Yes												4.8642								6.36835	4.91879			0.698836	0	0.301164	0	BV-Negative
829	2023-09-06	2023-09-02	1990-03-11	33	White	No/Unknown												4.73029		2.84782						5.64724		5.36616		0.592389	0	0.407611	0	Transitional BV
830	2023-09-02	2023-08-31	1971-12-19	51	NP	No/Unknown							4.20537		5.23023					2.59639						7.40665				0.381027	0	0.402632	0.216341	Transitional BV
831	2023-09-02	2023-09-01	1997-09-23	25	NP	No/Unknown					4.43355				4.58708			4.60779												0	0	1	0	BV-Positive
832	2023-09-06	2023-09-05	2000-10-30	22	NP	No/Unknown																				3.93612	6.67869			1	0	0	0	BV-Negative
833	2023-09-06	2023-09-05	1999-03-08	24	NP	No/Unknown																				4.06234				1	0	0	0	BV-Negative
834	2023-09-06	2023-09-05	1952-02-15	71	NP	No/Unknown												2.67901							4.33105	5.90517		5.18223		0.851968	0	0.148032	0	BV-Negative
835	2023-09-06	2023-09-05	1999-06-18	24	NP	No/Unknown												3.06268							3.49524			4.81863		0.73079	0	0.26921	0	BV-Negative
836	2023-09-02	2023-09-01	1994-05-30	29	NP	No/Unknown					2.85157																			0	0	1	0	BV-Positive
837	2023-09-02	2023-08-31	1988-02-25	35	NP	No/Unknown					6.16645	5.35369	4.32765		6.98985			6.44349		4.21461						6.53518				0.163253	0	0.5949	0.241847	BV-Positive
838	2023-09-02	2023-09-01	2003-02-18	20	NP	No/Unknown					4.44224		5.04208					5.20513		2.9794						6.46713		6.12758		0.416168	0	0.417227	0.166606	Transitional BV
839	2023-09-02	2023-09-01	1983-09-16	39	NP	No/Unknown					4.86243				4.94985			3.95537								2.42147				0.149574	0	0.850426	0	BV-Positive
840	2023-09-02	2023-08-31	1970-04-20	53	NP	No/Unknown		4.74946			5.15885	6.59617			6.23415			4.11871					6.08651	4.35703		4.39381				0.105381	0.250477	0.372031	0.272112	BV-Positive
841	2023-09-02	2023-09-01	1983-03-25	40	NP	No/Unknown					4.58122				6.63712			4.48718					6.29121			5.14016				0.189416	0.231832	0.578752	0	BV-Positive
842	2023-09-02	2023-09-01	1995-05-04	28	Black	No/Unknown					5.64962				4.68154			5.30769		2.41279				4.49398		5.5287				0.196931	0.160074	0.642995	0	BV-Positive
843	2023-09-06	2023-09-05	2001-07-03	22	NP	Yes														3.17625						6.88311				0.684249	0	0.315751	0	BV-Negative
844	2023-09-06	2023-09-05	2001-08-26	22	NP	Yes												6.94587		2.85088					5.74886		6.86075	6.15325		0.656972	0	0.343028	0	BV-Negative
845	2023-09-06	2023-09-01	1973-06-01	50	NP	No/Unknown																				5.68017	5.92067	5.3266		1	0	0	0	BV-Negative
846	2023-09-06	2023-09-05	1989-03-01	34	NP	Yes																				4.97552		4.08395		1	0	0	0	BV-Negative
847	2023-09-06	2023-09-01	1996-08-29	27	NP	No/Unknown												3.31054		2.47654						6.37603				0.52421	0	0.47579	0	Transitional BV
848	2023-09-06	2023-09-01	1994-03-12	29	NP	No/Unknown							4.06672					6.33523									5.74964			0.35598	0	0.392236	0.251785	Transitional BV
849	2023-09-06	2023-09-05	1990-03-16	33	NP	No/Unknown																					7.01743			1	0	0	0	BV-Negative
850	2023-09-06	2023-09-05	1942-08-09	81	NP	No/Unknown												3.43115								7.1136		5.96824		0.792215	0	0.207785	0	BV-Negative
851	2023-09-06	2023-09-05	1993-05-25	30	White	Yes												5.36182	2.55014	4.17585						5.17309	4.93479	3.50594		0.628908	0	0.371092	0	BV-Negative
852	2023-09-06	2023-09-05	1971-02-05	52	NP	No/Unknown																				6.23334				1	0	0	0	BV-Negative
853	2023-09-06	2023-09-05	1973-02-08	50	White	No/Unknown	4.61911				4.37383									4.73786										0	0.336405	0.663595	0	BV-Positive
854	2023-09-06	2023-09-05	2000-02-02	23	NP	No/Unknown																				5.03809	4.47082	4.55769		1	0	0	0	BV-Negative
855	2023-09-02	2023-08-31	1996-11-27	26	NP	No/Unknown					6.08936				6.37986			6.20228		5.32232		4.20154				5.757				0.169561	0.123748	0.706691	0	BV-Positive
856	2023-09-06	2023-09-05	1986-11-06	36	White	No/Unknown												5.15005								5.5726				0.519704	0	0.480296	0	Transitional BV
857	2023-09-06	2023-09-01	1991-08-25	32	NP	No/Unknown																				5.61321				1	0	0	0	BV-Negative
858	2023-09-06	2023-09-01	1974-04-16	49	White	No/Unknown														4.72052						6.98957				0.596884	0	0.403116	0	Transitional BV
859	2023-09-06	2023-09-05	1981-05-04	42	Black	No/Unknown																				6.84469				1	0	0	0	BV-Negative
860	2023-09-06	2023-09-05	1987-01-17	36	Black	No/Unknown																			5.53768	5.73614	5.69447	5.30307		1	0	0	0	BV-Negative
861	2023-09-06	2023-09-05	2003-09-17	19	White	No/Unknown																				6.21798				1	0	0	0	BV-Negative
862	2023-09-06	\N	2001-09-11	22	White	No/Unknown												5.59354		4.90514	4.43474					3.07453				0.170732	0	0.583003	0.246266	BV-Positive
863	2023-09-02	2023-09-01	1991-12-31	31	NP	No/Unknown				4.37178	6.41183	5.40383			6.00402	4.72231		4.41406					6.14064			3.3127				0.0812311	0.150575	0.412688	0.355505	BV-Positive
864	2023-09-06	2023-09-05	1992-10-05	30	White	No/Unknown					3.87872			5.65899				5.55745	2.4386	2.73562	4.58952				4.24876	4.77577				0.338311	0	0.359226	0.302464	Transitional BV
865	2023-09-06	2023-09-05	1993-06-24	30	Black	No/Unknown																			5.4762	6.72835				1	0	0	0	BV-Negative
866	2023-09-06	2023-09-05	1994-06-07	29	NP	No/Unknown												6.33143			4.16906							6.20885		0.37158	0	0.378916	0.249505	Transitional BV
867	2023-09-06	2023-09-05	1941-03-17	82	NP	No/Unknown																				6.06212		3.12095		1	0	0	0	BV-Negative
868	2023-09-06	2023-09-05	1994-10-13	28	NP	No/Unknown																			5.42366	5.28175		4.4946		1	0	0	0	BV-Negative
869	2023-09-06	2023-09-01	2003-04-02	20	NP	No/Unknown												3.2811								5.41785		5.29238		0.76549	0	0.23451	0	BV-Negative
870	2023-09-06	2023-09-05	1953-08-15	70	NP	No/Unknown																				6.09176		6.01636		1	0	0	0	BV-Negative
871	2023-09-06	2023-09-05	1979-06-21	44	NP	No/Unknown														2.5867								4.75446		0.647645	0	0.352355	0	BV-Negative
872	2023-09-02	2023-08-30	1959-03-14	64	Black	No/Unknown					6.24788			5.15409	6.25324			5.49573		3.89943						3.87246				0.12523	0	0.708094	0.166676	BV-Positive
873	2023-09-06	2023-09-05	1994-03-04	29	NP	Yes					3.99598							4.7265	2.48491	4.64912						6.8425		7.18843		0.552601	0	0.447399	0	Transitional BV
874	2023-09-06	2023-09-01	1989-08-11	34	NP	No/Unknown																				2.92086	6.63676			1	0	0	0	BV-Negative
875	2023-09-06	2023-09-05	1987-09-13	36	NP	Yes																				6.40457				1	0	0	0	BV-Negative
876	2023-09-06	2023-09-05	1994-12-16	28	NP	No/Unknown																			4.92693	6.46603				1	0	0	0	BV-Negative
877	2023-09-06	2023-09-05	1990-07-17	33	NP	No/Unknown																			3.98701	6.03139		4.9245		1	0	0	0	BV-Negative
878	2023-09-06	2023-09-05	1963-04-11	60	NP	No/Unknown																				7.1564				1	0	0	0	BV-Negative
879	2023-09-06	2023-09-05	1985-08-18	38	White	No/Unknown							4.06287					5.18139			4.79137				5.11927	3.38733				0.377363	0	0.229852	0.392784	BV-Positive
880	2023-09-06	2023-09-05	1975-10-09	47	White	No/Unknown																				6.47701		5.56507		1	0	0	0	BV-Negative
881	2023-09-06	2023-09-05	1988-06-16	35	White	No/Unknown																				6.74042				1	0	0	0	BV-Negative
882	2023-09-06	2023-09-05	1986-03-09	37	Black	Yes												4.90313								4.6704				0.487845	0	0.512155	0	Transitional BV
883	2023-09-06	2023-09-05	1979-12-21	43	Black	No/Unknown														2.43574						7.05653	5.29946	6.02064		0.882967	0	0.117033	0	BV-Negative
884	2023-09-06	2023-09-04	1984-02-21	39	NP	No/Unknown																				5.54407	4.54916			1	0	0	0	BV-Negative
885	2023-09-06	2023-09-05	1976-07-15	47	NP	No/Unknown																				6.2992				1	0	0	0	BV-Negative
886	2023-09-06	2023-09-05	1977-05-27	46	NP	No/Unknown																				6.77664				1	0	0	0	BV-Negative
887	2023-09-06	2023-08-31	1960-06-27	63	White	No/Unknown																				5.26089				1	0	0	0	BV-Negative
888	2023-09-06	2023-09-05	1974-08-05	49	White	No/Unknown																				6.49896		5.07636		1	0	0	0	BV-Negative
889	2023-09-06	2023-09-01	1994-05-26	29	NP	No/Unknown												4.85565								6.33652		3.80163		0.676156	0	0.323844	0	BV-Negative
890	2023-09-06	2023-09-03	1989-01-27	34	NP	No/Unknown								4.16551				3.76638								3.96246				0.333138	0	0.316653	0.350209	Transitional BV
891	2023-09-06	2023-09-05	1973-08-10	50	NP	No/Unknown																				6.76018				1	0	0	0	BV-Negative
892	2023-09-06	2023-09-05	2000-07-20	23	NP	Yes							5.13355					4.94967								5.65383	5.21781	4.42295		0.602676	0	0.195039	0.202285	BV-Positive
893	2023-09-02	2023-08-31	2001-10-10	21	NP	No/Unknown									4.10572			3.74264		3.24663						4.66162				0.295852	0	0.704148	0	BV-Positive
894	2023-09-06	2023-09-01	2001-04-19	22	White	No/Unknown												4.28585								5.17967		4.96407		0.702982	0	0.297018	0	BV-Negative
895	2023-09-06	2023-09-05	1947-08-07	76	NP	No/Unknown																					5.57641	3.47546		1	0	0	0	BV-Negative
896	2023-09-06	2023-09-05	1955-03-21	68	NP	No/Unknown																				7.12567				1	0	0	0	BV-Negative
897	2023-09-06	2023-09-05	2005-11-08	17	White	No/Unknown																			3.86407	4.93162	4.55798			1	0	0	0	BV-Negative
898	2023-09-06	2023-09-05	1981-11-14	41	NP	No/Unknown																				6.30578		4.90525		1	0	0	0	BV-Negative
899	2023-09-06	2023-09-04	1991-07-23	32	Other	No/Unknown												6.35992							5.05582					0.442881	0	0.557119	0	Transitional BV
900	2023-09-02	2023-09-01	1997-04-29	26	NP	No/Unknown					3.62573							5.37417		2.4235						5.42663				0.322054	0	0.677946	0	Transitional BV
901	2023-09-06	2023-09-05	1988-11-14	34	NP	No/Unknown																				4.96126		4.46679		1	0	0	0	BV-Negative
902	2023-09-02	2023-09-01	1948-11-10	74	NP	No/Unknown					6.41509			3.4435				4.90218		5.80171				4.90773		5.47492	3.98312			0.270785	0.140509	0.490119	0.0985878	BV-Positive
903	2023-09-06	2023-09-05	1984-05-07	39	NP	No/Unknown									3.05306			3.97056								6.67237				0.487177	0	0.512823	0	Transitional BV
904	2023-09-06	2023-09-05	2002-01-08	21	NP	No/Unknown												5.33903							4.83274					0.475113	0	0.524887	0	Transitional BV
905	2023-09-06	2023-08-30	1996-06-14	27	White	No/Unknown																				5.19723		5.0678		1	0	0	0	BV-Negative
906	2023-09-06	2023-09-05	1967-11-10	55	NP	No/Unknown																				5.93919	5.88867	5.55866		1	0	0	0	BV-Negative
907	2023-09-06	2023-09-05	1957-09-02	66	NP	No/Unknown																				5.77236				1	0	0	0	BV-Negative
908	2023-09-02	2023-09-01	1998-10-31	24	NP	No/Unknown		5.59121		6.26364	6.70282				6.55572			4.8528	2.31461		3.88942			5.27292		6.51103				0.184043	0.109957	0.37768	0.328319	BV-Positive
909	2023-09-06	2023-09-05	2003-04-16	20	White	No/Unknown																				4.96894				1	0	0	0	BV-Negative
910	2023-09-06	2023-09-05	1990-07-10	33	NP	No/Unknown																				4.55406		4.10854		1	0	0	0	BV-Negative
911	2023-09-06	2023-09-05	1981-07-29	42	NP	No/Unknown					3.70065							5.32289								5.47382	5.3469	4.96728		0.636317	0	0.363683	0	BV-Negative
912	2023-09-02	2023-09-01	1943-09-29	79	White	No/Unknown					4.94387		3.60938					5.62963		3.86883					4.80894	5.28943				0.358733	0	0.513047	0.128219	Transitional BV
913	2023-09-06	2023-09-05	1951-10-22	71	White	No/Unknown																					6.71069			1	0	0	0	BV-Negative
914	2023-09-02	2023-08-29	1984-03-01	39	White	No/Unknown					4.3836		3.54679					4.16144		2.79274						3.65953				0.197342	0	0.611395	0.191263	BV-Positive
915	2023-09-06	2023-08-29	1997-09-09	25	NP	No/Unknown																				5.4826				1	0	0	0	BV-Negative
916	2023-09-06	2023-09-05	1970-09-29	52	NP	No/Unknown							4.84373					5.97531												0	0	0.552296	0.447704	BV-Positive
917	2023-09-06	2023-09-05	1963-08-16	60	NP	No/Unknown					4.70499							5.04368								4.74942				0.327589	0	0.672411	0	Transitional BV
918	2023-09-02	2023-09-01	1967-07-28	56	NP	No/Unknown					4.76363							4.29535						3.15171		4.63418				0.275109	0.187102	0.537789	0	BV-Positive
919	2023-09-06	2023-09-05	1995-05-22	28	NP	No/Unknown												4.44634		3.03346						5.89419		5.95861		0.613099	0	0.386901	0	BV-Negative
920	2023-09-06	2023-09-01	2001-01-26	22	White	No/Unknown															4.76983									0	0	0	1	BV-Positive
922	2023-09-02	2023-09-01	2003-05-20	20	NP	No/Unknown		3.13329		5.76659	7.09913							5.90693		6.43411				5.99942		5.88541				0.146313	0.149147	0.483287	0.221253	BV-Positive
923	2023-09-06	2023-09-05	1970-05-22	53	NP	No/Unknown																				3.721		4.69886		1	0	0	0	BV-Negative
924	2023-09-06	2023-09-05	1999-04-12	24	Other	No/Unknown								5.45703												6.20481				0.532061	0	0	0.467939	BV-Positive
925	2023-09-06	2023-09-05	1977-01-21	46	NP	No/Unknown												4.53276		3.37923						5.7109				0.419213	0	0.580787	0	Transitional BV
926	2023-09-06	2023-08-31	1991-10-31	31	NP	No/Unknown					4.04593							3.60779							6.17618	7.11799				0.634631	0	0.365369	0	BV-Negative
927	2023-09-06	2023-09-01	1989-04-26	34	Other	No/Unknown												5.2944		3.13545						7.85336		6.49759		0.629958	0	0.370042	0	BV-Negative
928	2023-09-06	2023-08-31	1978-02-11	45	NP	No/Unknown												5.56695										5.54369		0.498953	0	0.501047	0	Transitional BV
929	2023-09-02	2023-09-01	1967-07-07	56	Black	No/Unknown					4.13279		4.61843	5.84984	5.44126			5.75309		5.51612						6.89847		4.43471		0.265758	0	0.488765	0.245476	BV-Positive
930	2023-09-06	2023-09-05	1998-04-10	25	NP	No/Unknown												5.03514												0	0	1	0	BV-Positive
931	2023-09-06	2023-09-05	1988-04-21	35	White	No/Unknown					6.54321							5.99905										6.70185		0.348255	0	0.651745	0	Transitional BV
932	2023-09-06	2023-09-05	2004-07-14	19	White	No/Unknown																				5.46394				1	0	0	0	BV-Negative
933	2023-09-02	2023-09-01	1973-01-11	50	White	No/Unknown					5.9949	4.31077		4.38867	5.85429			4.24027					6.16524	4.00447		4.9854				0.12481	0.254599	0.4028	0.217791	BV-Positive
934	2023-09-02	2023-08-31	1983-08-23	40	NP	No/Unknown					6.25983				5.1438			4.61254					5.51176	3.62277		4.25113				0.144587	0.310679	0.544734	0	BV-Positive
935	2023-09-02	2023-08-31	2000-12-07	22	White	No/Unknown					4.65179					3.35781				4.37373						3.75063				0.232468	0	0.559411	0.20812	BV-Positive
936	2023-09-06	2023-09-05	2003-04-15	20	White	No/Unknown															3.90857									0	0	0	1	BV-Positive
937	2023-09-02	2023-08-31	1973-03-14	50	NP	No/Unknown					2.89609			3.33242						2.84578						2.91428				0.243088	0	0.478945	0.277967	BV-Positive
938	2023-09-06	2023-09-05	1988-08-07	35	NP	No/Unknown								3.53943				5.85945							5.151	5.19394	5.82467	4.10854		0.683295	0	0.19744	0.119265	BV-Positive
939	2023-09-06	2023-09-05	2003-10-16	19	Black	No/Unknown					2.77883							3.22222								5.89639				0.495602	0	0.504398	0	Transitional BV
940	2023-09-06	2023-09-05	1943-12-21	79	White	No/Unknown							4.29492													6.10273				0.586934	0	0	0.413066	BV-Positive
941	2023-09-06	2023-09-01	1959-12-28	63	NP	No/Unknown																					6.17886			1	0	0	0	BV-Negative
942	2023-09-06	2023-09-05	1995-09-18	27	NP	No/Unknown												2.93352								6.50335				0.689142	0	0.310858	0	BV-Negative
943	2023-09-06	2023-09-05	1998-05-05	25	NP	No/Unknown									3.05658			3.08262								6.22456				0.503452	0	0.496548	0	Transitional BV
944	2023-09-06	2023-09-01	1969-02-28	54	Black	No/Unknown												6.43305								6.82164		5.68699		0.660376	0	0.339624	0	BV-Negative
945	2023-09-06	\N	1976-10-22	46	NP	No/Unknown					4.28046															5.06113				0.541785	0	0.458215	0	Transitional BV
946	2023-09-06	2023-09-05	1999-10-20	23	White	No/Unknown					4.77991							5.7265							5.07664					0.32578	0	0.67422	0	Transitional BV
947	2023-09-06	2023-09-05	1948-11-26	74	White	No/Unknown												4.97531							4.73557					0.487656	0	0.512344	0	Transitional BV
948	2023-09-06	2023-09-05	1952-05-24	71	White	No/Unknown					5.97318														6.35961					0.515667	0	0.484333	0	Transitional BV
949	2023-09-06	2023-09-05	1983-01-14	40	NP	No/Unknown												6.25926										3.44979		0.355317	0	0.644683	0	Transitional BV
950	2023-09-06	2023-09-05	1994-04-16	29	NP	No/Unknown							4.18419													6.42542		3.03112		0.693258	0	0	0.306742	BV-Positive
951	2023-09-06	2023-09-05	2003-06-01	20	NP	No/Unknown																				6.34749				1	0	0	0	BV-Negative
952	2023-09-06	2023-09-05	1992-11-07	30	Black	No/Unknown																				4.72528		3.38242		1	0	0	0	BV-Negative
953	2023-09-06	2023-09-05	2000-10-19	22	NP	No/Unknown																				4.70333		4.05935		1	0	0	0	BV-Negative
954	2023-09-06	2023-09-05	1993-05-24	30	NP	No/Unknown												4.56125							3.61422	4.82077				0.649033	0	0.350967	0	BV-Negative
955	2023-09-02	2023-08-30	1990-02-04	33	NP	Yes																				5.9381		5.69233		1	0	0	0	BV-Negative
956	2023-09-02	\N	1944-10-01	78	NP	No/Unknown														3.84435						4.74723	6.73938	4.20051		0.803172	0	0.196828	0	BV-Negative
957	2023-09-02	2023-09-01	1958-10-26	64	Black	No/Unknown																				3.766	5.51572	4.01978		1	0	0	0	BV-Negative
958	2023-09-02	2023-09-01	1999-01-27	24	White	No/Unknown					5.8874									3.73113										0	0	1	0	BV-Positive
959	2023-09-02	2023-09-01	1986-02-21	37	NP	No/Unknown														2.857					3.88192			5.71372		0.770571	0	0.229429	0	BV-Negative
960	2023-09-02	2023-08-30	1982-03-10	41	NP	No/Unknown																					5.99459	3.93316		1	0	0	0	BV-Negative
961	2023-09-02	2023-09-01	1978-09-26	44	White	No/Unknown																					7.09908			1	0	0	0	BV-Negative
962	2023-09-02	2023-08-31	2001-12-12	21	NP	No/Unknown														5.80783						6.65591		6.5147		0.693977	0	0.306023	0	BV-Negative
963	2023-09-02	\N	1992-11-07	30	NP	No/Unknown																					5.91625			1	0	0	0	BV-Negative
964	2023-09-02	2023-09-01	1990-05-24	33	NP	No/Unknown					6.28046							5.33523		5.23868										0	0	1	0	BV-Positive
965	2023-09-02	2023-09-01	1953-10-26	69	NP	No/Unknown									5.87237												6.8773	4.16308		0.652784	0	0.347216	0	BV-Negative
966	2023-09-02	2023-09-01	1998-07-26	25	NP	No/Unknown																				3.95588		4.66998		1	0	0	0	BV-Negative
968	2023-09-02	2023-08-31	1965-06-28	58	NP	No/Unknown																					5.62055	4.59619		1	0	0	0	BV-Negative
969	2023-09-02	2023-09-01	1993-11-27	29	NP	No/Unknown														2.54284							5.30056	3.64015		0.778567	0	0.221433	0	BV-Negative
970	2023-09-02	2023-09-01	1984-08-14	39	NP	No/Unknown												3.10731		2.42809						5.3498		5.0432		0.652482	0	0.347518	0	BV-Negative
971	2023-09-02	2023-08-31	2001-02-11	22	NP	No/Unknown														3.76275	4.1914						6.04425			0.431781	0	0.268799	0.29942	BV-Positive
972	2023-09-02	2023-09-01	1991-03-27	32	NP	No/Unknown														3.25479						5.29053	5.97253			0.775807	0	0.224193	0	BV-Negative
973	2023-09-02	2023-08-31	1981-06-17	42	NP	No/Unknown																				4.71759	6.54408	4.17378		1	0	0	0	BV-Negative
974	2023-09-02	2023-09-01	1989-09-30	33	NP	No/Unknown														2.33323					5.0935			6.32007		0.830271	0	0.169729	0	BV-Negative
975	2023-09-02	2023-09-01	1997-12-04	25	NP	No/Unknown															4.06454				6.04432					0.597923	0	0	0.402077	BV-Positive
976	2023-09-02	2023-08-30	1975-11-08	47	NP	No/Unknown									4.94382										5.95013					0.546186	0	0.453814	0	Transitional BV
977	2023-09-02	2023-08-31	1979-07-31	44	NP	No/Unknown																				6.13237	6.62573	4.21121		1	0	0	0	BV-Negative
978	2023-09-02	2023-08-31	1970-12-15	52	NP	No/Unknown									4.37504												6.07073	4.61544		0.709516	0	0.290484	0	BV-Negative
979	2023-09-02	2023-09-01	2000-01-30	23	NP	No/Unknown																					5.85226	5.28382		1	0	0	0	BV-Negative
980	2023-09-02	2023-09-01	1999-12-13	23	NP	No/Unknown																				3.45538		6.27944		1	0	0	0	BV-Negative
981	2023-09-02	2023-08-28	1984-03-11	39	NP	No/Unknown														2.97838							6.95344	5.02502		0.800869	0	0.199131	0	BV-Negative
982	2023-09-02	2023-08-28	1990-04-12	33	NP	No/Unknown																				5.8448		6.47621		1	0	0	0	BV-Negative
983	2023-09-02	2023-08-31	1994-12-29	28	NP	No/Unknown														3.45165						4.36857				0.558625	0	0.441375	0	Transitional BV
984	2023-09-02	2023-09-01	1995-02-20	28	NP	No/Unknown																						5.85167		1	0	0	0	BV-Negative
985	2023-09-02	2023-09-01	1981-12-01	41	NP	No/Unknown							4.9015		3.70877					4.03305						6.58457		6.20672		0.502909	0	0.304381	0.19271	Transitional BV
986	2023-09-02	2023-09-01	1989-11-05	33	NP	No/Unknown																					6.80007			1	0	0	0	BV-Negative
987	2023-09-02	2023-09-01	1984-10-03	38	NP	No/Unknown												3.86705		2.79478						3.79453	5.81143	4.69886		0.682266	0	0.317734	0	BV-Negative
988	2023-09-02	2023-09-01	2000-07-14	23	NP	No/Unknown																			4.94279					1	0	0	0	BV-Negative
989	2023-09-02	2023-09-01	2002-10-31	20	NP	No/Unknown																			4.70385					1	0	0	0	BV-Negative
990	2023-09-02	2023-09-01	1969-12-08	53	NP	No/Unknown									4.13285										5.13613					0.55412	0	0.44588	0	Transitional BV
991	2023-09-02	2023-09-01	1985-04-02	38	NP	Yes					5.94387				5.41614			4.78158		5.5508						5.16979				0.192456	0	0.807544	0	BV-Positive
992	2023-09-02	2023-09-01	1953-12-24	69	NP	No/Unknown																			5.46332	5.86566				1	0	0	0	BV-Negative
993	2023-09-02	2023-09-01	1989-10-10	33	NP	No/Unknown												4.02469									6.61028	4.55021		0.734959	0	0.265041	0	BV-Negative
994	2023-09-02	2023-08-30	2006-08-03	17	NP	No/Unknown					4.97101		5.41084					5.91738		4.93064						6.78542		6.23559		0.380166	0	0.461858	0.157977	Transitional BV
995	2023-09-02	2023-09-01	1988-11-19	34	NP	No/Unknown												5.62488							6.05324					0.51834	0	0.48166	0	Transitional BV
996	2023-09-02	2023-09-01	2000-06-16	23	NP	No/Unknown																					5.08982			1	0	0	0	BV-Negative
997	2023-09-02	2023-09-01	2004-02-08	19	NP	No/Unknown												3.26781		3.33027					4.40145					0.400149	0	0.599851	0	Transitional BV
998	2023-09-02	2023-09-01	1973-12-05	49	NP	No/Unknown																			5.65368		5.38773			1	0	0	0	BV-Negative
999	2023-09-02	2023-09-01	1960-01-23	63	NP	No/Unknown															5.77749						6.79345			0.540409	0	0	0.459591	BV-Positive
1000	2023-09-02	2023-08-31	1984-01-25	39	NP	No/Unknown																			5.50694		6.34106			1	0	0	0	BV-Negative
1001	2023-09-02	2023-08-31	1989-07-25	34	NP	No/Unknown					5.28914							3.79392		4.37678						5.63846				0.295233	0	0.704767	0	BV-Positive
1002	2023-09-02	2023-08-31	1993-11-10	29	NP	No/Unknown																				5.06662	6.43043			1	0	0	0	BV-Negative
1003	2023-09-02	2023-09-01	1995-10-06	27	NP	Yes																				3.3566	5.72757	3.21773		1	0	0	0	BV-Negative
1004	2023-09-02	2023-09-01	1954-08-22	69	NP	No/Unknown					3.15016									2.43268						6.37822		6.32328		0.694665	0	0.305335	0	BV-Negative
1005	2023-09-02	\N	1995-05-20	28	NP	No/Unknown									4.55592													4.97583		0.522027	0	0.477973	0	Transitional BV
1006	2023-09-02	2023-08-29	2001-12-18	21	White	No/Unknown								3.60406	3.31786					3.43839					6.4419					0.383396	0	0.402105	0.214499	Transitional BV
1007	2023-09-02	2023-08-31	1992-06-09	31	NP	No/Unknown								3.24962											5.24023	4.08759	5.13726	5.19078		0.858129	0	0	0.141871	Transitional BV
1008	2023-09-02	2023-08-31	1999-01-08	24	NP	No/Unknown														4.65014						6.09505	6.3565			0.728089	0	0.271911	0	BV-Negative
					NP																									0.383396	0	0.402105	0.214499	BV positive
					NP																									0.858129	0	0	0.141871	BV negative
					NP																									0.728089	0	0.271911	0	BV negative
					NP
					NP
					NP
					NP
					NP
					NP
					NP
					NP
					NP
					NP
