# Supplementary material for: Molecular characterization of vaginal microbiota using a new 22-species qRT-PCR test to achieve a relative-abundance and species-based diagnosis of bacterial vaginosis
Source: Front Cell Infect Microbiol. 2024 Jun 28;14:1409774. doi: 10.3389/fcimb.2024.1409774 (PMC11239351; doi:10.3389/fcimb.2024.1409774)
Supplement: Supplementary Table 3 — BV status classification data generated by the Python algorithm trained on the MDL-BV index ranges. The relative abundance of each group of biomarkers are summed up and shown under their respective groups. The ratio of these relative abundances are used to infer the BV status of the sample. [file Table_3.xlsx]

## Sheet: Table S3
Sample#	Group 1	Group 2	Group 3	Group 4	BV Status
1	0.218656	0.375108	0.406237	0	BV-Positive
2	0.173179	0.185088	0.33106	0.310673	BV-Positive
3	0.196003	0	0.803997	0	BV-Positive
4	0.171752	0	0.704002	0.124247	BV-Positive
5	0.169623	0.197701	0.485061	0.147615	BV-Positive
6	0.170613	0	0.829387	0	BV-Positive
7	0.298198	0	0.701802	0	BV-Positive
8	0.137572	0.127762	0.629163	0.105503	BV-Positive
9	0.193989	0	0.618651	0.18736	BV-Positive
10	0.166105	0.218126	0.615768	0	BV-Positive
11	0.122076	0.247521	0.479361	0.151041	BV-Positive
12	0.232019	0.142447	0.625534	0	BV-Positive
13	0.212277	0	0.787723	0	BV-Positive
14	0.22101	0.243892	0.384783	0.150315	BV-Positive
15	0.216412	0.235363	0.548225	0	BV-Positive
16	0.219249	0.221034	0.387627	0.17209	BV-Positive
17	0.244612	0	0.417282	0.338106	BV-Positive
18	0.144109	0.345446	0.510445	0	BV-Positive
19	0.172784	0.182476	0.64474	0	BV-Positive
20	0.193819	0	0.613844	0.192337	BV-Positive
21	0.136388	0.201356	0.525176	0.13708	BV-Positive
22	0.272499	0.181372	0.546129	0	BV-Positive
23	0.208406	0	0.791594	0	BV-Positive
24	0.149877	0	0.619178	0.230945	BV-Positive
25	0.468809	0	0.531191	0	Transitional BV
26	0.126937	0.170799	0.468523	0.233741	BV-Positive
27	0.18046	0.215193	0.604347	0	BV-Positive
28	0.136156	0.192328	0.339608	0.331909	BV-Positive
29	0.16437	0	0.700897	0.134733	BV-Positive
30	0.199383	0	0.800617	0	BV-Positive
31	0.171442	0.176693	0.564273	0.0875921	BV-Positive
32	0.176881	0.205758	0.311516	0.305845	BV-Positive
33	0.147281	0.290287	0.417795	0.144637	BV-Positive
34	0.181614	0.1336	0.497467	0.187318	BV-Positive
35	0.124511	0.240287	0.505137	0.130065	BV-Positive
36	0.166373	0.117506	0.454198	0.261924	BV-Positive
37	0.246616	0	0.753384	0	BV-Positive
38	0.108902	0.104052	0.497326	0.28972	BV-Positive
39	0.157982	0.218818	0.623199	0	BV-Positive
40	0.145925	0	0.663078	0.190997	BV-Positive
41	0.226476	0	0.773524	0	BV-Positive
42	0.280425	0	0.719575	0	BV-Positive
43	0.12787	0.3325	0.539629	0	BV-Positive
44	0.176301	0	0.823699	0	BV-Positive
45	0.199484	0	0.800516	0	BV-Positive
46	0.193126	0.214171	0.592703	0	BV-Positive
47	0.175297	0.174611	0.513654	0.136438	BV-Positive
48	0.190222	0.104299	0.705478	0	BV-Positive
49	0.145664	0.136646	0.461033	0.256657	BV-Positive
50	0.214574	0.21848	0.28791	0.279036	BV-Positive
51	0.180875	0.20449	0.614635	0	BV-Positive
52	0.180421	0	0.619892	0.199687	BV-Positive
53	0.134898	0.114281	0.64975	0.101071	BV-Positive
54	0.20078	0	0.79922	0	BV-Positive
55	0.143229	0	0.708963	0.147808	BV-Positive
56	0.168253	0.165302	0.666445	0	BV-Positive
57	0.187092	0.222704	0.590204	0	BV-Positive
58	0.162766	0.13148	0.627434	0.0783206	BV-Positive
59	0.237694	0.113345	0.648961	0	BV-Positive
60	0.146334	0.146552	0.576765	0.130349	BV-Positive
61	0.203163	0	0.796837	0	BV-Positive
62	0.285185	0	0.714815	0	BV-Positive
63	0.184421	0	0.643542	0.172037	BV-Positive
64	0.138331	0	0.691077	0.170592	BV-Positive
65	0.117926	0.151116	0.388603	0.342355	BV-Positive
66	0.209739	0	0.639566	0.150695	BV-Positive
67	0.145481	0	0.584223	0.270296	BV-Positive
68	0.119509	0.275277	0.384757	0.220457	BV-Positive
69	0.182725	0	0.493132	0.324143	BV-Positive
70	0.151154	0	0.557579	0.291267	BV-Positive
71	0.185687	0.226368	0.587945	0	BV-Positive
72	0.204487	0	0.795513	0	BV-Positive
73	0.198674	0	0.801326	0	BV-Positive
74	0.136701	0.325793	0.411228	0.126278	BV-Positive
75	0.175162	0	0.693975	0.130863	BV-Positive
76	0.154597	0.117113	0.470219	0.258072	BV-Positive
77	0.113183	0.155882	0.361289	0.369646	BV-Positive
78	0.191437	0	0.808563	0	BV-Positive
79	0.169661	0	0.643678	0.186661	BV-Positive
80	0.273564	0	0.726436	0	BV-Positive
81	0.183147	0	0.681906	0.134947	BV-Positive
82	0.248505	0	0.606649	0.144846	BV-Positive
83	0.223672	0	0.656782	0.119546	BV-Positive
84	0.139751	0.280361	0.477613	0.102275	BV-Positive
85	0.175741	0	0.664442	0.159817	BV-Positive
86	0.116613	0.167557	0.481647	0.234183	BV-Positive
87	0.116029	0.223352	0.378644	0.281975	BV-Positive
88	0.207183	0.2242	0.568617	0	BV-Positive
89	0.117097	0.17085	0.496132	0.215922	BV-Positive
90	0.108626	0.236485	0.387136	0.267752	BV-Positive
91	0.239879	0	0.760121	0	BV-Positive
92	0.160928	0.218546	0.472072	0.148454	BV-Positive
93	0.175211	0	0.824789	0	BV-Positive
94	0.114988	0.172958	0.547944	0.16411	BV-Positive
95	0.0973345	0.236805	0.457464	0.208397	BV-Positive
96	0.155007	0.204699	0.640294	0	BV-Positive
97	0.114023	0	0.635167	0.25081	BV-Positive
98	0.197309	0.312104	0.490587	0	BV-Positive
99	0.201011	0	0.798989	0	BV-Positive
100	0.250874	0	0.476097	0.273029	BV-Positive
101	0.208289	0	0.559812	0.231899	BV-Positive
102	0.182416	0	0.817584	0	BV-Positive
103	0.150704	0.155571	0.507936	0.185789	BV-Positive
104	0.160422	0	0.607046	0.232532	BV-Positive
105	0.136101	0.189459	0.434445	0.239996	BV-Positive
106	0.178141	0.147382	0.674477	0	BV-Positive
107	0.164185	0	0.699829	0.135985	BV-Positive
108	0.299749	0.0755005	0.42477	0.199981	BV-Positive
109	0.209385	0.124201	0.666414	0	BV-Positive
110	0.277853	0	0.457105	0.265043	BV-Positive
111	0.156519	0.369121	0.47436	0	BV-Positive
112	0.215408	0	0.784592	0	BV-Positive
113	0.184302	0.219627	0.596071	0	BV-Positive
114	0.191078	0	0.808922	0	BV-Positive
115	0.170469	0.219767	0.488194	0.12157	BV-Positive
116	0.149087	0	0.554791	0.296122	BV-Positive
117	0.160644	0	0.708512	0.130843	BV-Positive
118	0.250554	0	0.660041	0.089405	BV-Positive
119	0.204324	0.212637	0.583039	0	BV-Positive
120	0.152553	0	0.716552	0.130895	BV-Positive
121	0.177721	0	0.822279	0	BV-Positive
122	0.123244	0.155549	0.491654	0.229553	BV-Positive
123	0.118579	0.191011	0.69041	0	BV-Positive
124	0.196248	0	0.803752	0	BV-Positive
125	0.132999	0.133155	0.493535	0.240311	BV-Positive
126	0.132794	0.103821	0.60543	0.157955	BV-Positive
127	0.171217	0.211828	0.475483	0.141472	BV-Positive
128	0.221077	0	0.576261	0.202663	BV-Positive
129	0.14741	0	0.569581	0.283009	BV-Positive
130	0.215137	0.178085	0.452931	0.153846	BV-Positive
131	0.188953	0.151738	0.659309	0	BV-Positive
132	0.167558	0.198328	0.518134	0.11598	BV-Positive
133	0.167863	0.144575	0.580646	0.106916	BV-Positive
134	0.156157	0.181379	0.427928	0.234536	BV-Positive
135	0.271122	0	0.55265	0.176228	BV-Positive
136	0.132811	0.222455	0.423082	0.221652	BV-Positive
137	0.200541	0	0.649859	0.1496	BV-Positive
138	0.0921624	0.26416	0.43115	0.212528	BV-Positive
139	0.172478	0.142031	0.547038	0.138453	BV-Positive
140	0.183438	0	0.653857	0.162704	BV-Positive
141	0.161823	0	0.700433	0.137744	BV-Positive
142	0.135286	0.119146	0.623762	0.121807	BV-Positive
143	0.185194	0.181572	0.520625	0.112609	BV-Positive
144	0	0.348433	0.651567	0	BV-Positive
145	0.143273	0.212154	0.399425	0.245148	BV-Positive
146	0.167784	0.247577	0.584639	0	BV-Positive
147	0.15467	0	0.590075	0.255255	BV-Positive
148	0.19759	0	0.678111	0.124299	BV-Positive
149	0.181732	0	0.660651	0.157617	BV-Positive
150	0.143062	0.132783	0.555116	0.169039	BV-Positive
151	0.15126	0	0.592855	0.255885	BV-Positive
152	0.218599	0	0.781401	0	BV-Positive
153	0.192943	0	0.807057	0	BV-Positive
154	0.174886	0.13536	0.689753	0	BV-Positive
155	0	0	0.761676	0.238324	BV-Positive
156	0.197211	0.149006	0.441106	0.212677	BV-Positive
157	0.154547	0.12654	0.563376	0.155537	BV-Positive
158	0.136209	0.107656	0.584723	0.171412	BV-Positive
159	0	0	1	0	BV-Positive
160	0	0.415863	0.388985	0.195152	BV-Positive
161	0.146025	0.151471	0.542774	0.159731	BV-Positive
162	0.15354	0.130287	0.542041	0.174132	BV-Positive
163	0.170428	0.191303	0.545888	0.0923814	BV-Positive
164	0.191602	0.368999	0.4394	0	BV-Positive
165	0.114132	0.173671	0.544987	0.16721	BV-Positive
166	0.2873	0	0.572471	0.140229	BV-Positive
167	0.189707	0	0.603745	0.206549	BV-Positive
168	0.166903	0	0.574846	0.25825	BV-Positive
169	0.193972	0	0.806028	0	BV-Positive
170	0.17877	0.141419	0.516372	0.163439	BV-Positive
171	0.276191	0	0.723809	0	BV-Positive
172	0.247587	0.127007	0.486354	0.139052	BV-Positive
173	0.340991	0.162766	0.496243	0	Transitional BV
174	0.187762	0	0.639393	0.172845	BV-Positive
175	0.149944	0.157086	0.38696	0.306011	BV-Positive
176	0.287172	0	0.712828	0	BV-Positive
177	0.177688	0	0.597776	0.224536	BV-Positive
178	0.136878	0.0844932	0.520429	0.258199	BV-Positive
179	0.198667	0	0.641466	0.159866	BV-Positive
180	0.30653	0	0.69347	0	Transitional BV
181	0.213346	0.247037	0.355645	0.183973	BV-Positive
182	0.150037	0	0.698087	0.151876	BV-Positive
183	0.237744	0	0.762256	0	BV-Positive
184	0.190622	0	0.601027	0.208352	BV-Positive
185	0.148262	0	0.68436	0.167378	BV-Positive
186	0.15326	0.196994	0.649746	0	BV-Positive
187	0.177501	0.117817	0.704682	0	BV-Positive
188	0.152844	0	0.680654	0.166502	BV-Positive
189	0.153807	0.150579	0.441295	0.254319	BV-Positive
190	0.198867	0.149665	0.366527	0.28494	BV-Positive
191	0.12443	0.124515	0.424906	0.326149	BV-Positive
192	0.151594	0.187025	0.538309	0.123073	BV-Positive
193	0.212266	0	0.609569	0.178165	BV-Positive
194	0.227552	0.188308	0.58414	0	BV-Positive
195	0.126143	0.14148	0.450298	0.282079	BV-Positive
196	0.121933	0.29659	0.271587	0.30989	BV-Positive
197	0.18414	0.228619	0.587241	0	BV-Positive
198	0.0942015	0.186404	0.36346	0.355934	BV-Positive
199	0.122612	0.0979652	0.507719	0.271703	BV-Positive
200	0.180621	0.128307	0.541457	0.149616	BV-Positive
201	0	0.131733	0.552749	0.315518	BV-Positive
202	0.185915	0.127152	0.601704	0.0852297	BV-Positive
203	0.163195	0	0.685523	0.151281	BV-Positive
204	0.273709	0	0.726291	0	BV-Positive
205	0.157035	0.14364	0.505675	0.193651	BV-Positive
206	0.138786	0.104171	0.480313	0.27673	BV-Positive
207	0.152208	0.109286	0.458036	0.28047	BV-Positive
208	0	0	0.773967	0.226033	BV-Positive
209	0.263048	0.1187	0.510809	0.107442	BV-Positive
210	0.235859	0.19741	0.566731	0	BV-Positive
211	0	0.243615	0.756385	0	BV-Positive
212	0.165985	0.198729	0.457103	0.178182	BV-Positive
213	0.145014	0	0.493248	0.361739	BV-Positive
214	0.18622	0.116163	0.697617	0	BV-Positive
215	0.15806	0.173505	0.437269	0.231166	BV-Positive
216	0.314725	0.108342	0.475163	0.10177	Transitional BV
217	0.209659	0.225276	0.565066	0	BV-Positive
218	0.22457	0	0.77543	0	BV-Positive
219	0.111164	0.174953	0.355176	0.358707	BV-Positive
220	0.216248	0	0.559118	0.224634	BV-Positive
221	0.139771	0	0.629608	0.230622	BV-Positive
222	0.243503	0	0.604958	0.151539	BV-Positive
223	0.163938	0	0.514343	0.321719	BV-Positive
224	0.30017	0	0.69983	0	Transitional BV
225	0.162347	0	0.518509	0.319144	BV-Positive
226	0.200296	0.152069	0.647635	0	BV-Positive
227	0.188035	0.197413	0.460961	0.153591	BV-Positive
228	0.197988	0.106429	0.695583	0	BV-Positive
229	0.212447	0	0.58693	0.200623	BV-Positive
230	0.231471	0.114314	0.58201	0.0722054	BV-Positive
231	0.258828	0.255687	0.485485	0	BV-Positive
232	0.192833	0.218802	0.439227	0.149138	BV-Positive
233	0.215654	0	0.667195	0.117151	BV-Positive
234	0.185407	0	0.814593	0	BV-Positive
235	0.14598	0.0859003	0.534779	0.23334	BV-Positive
236	0.210074	0.208889	0.581037	0	BV-Positive
237	0.161759	0.119258	0.571144	0.147839	BV-Positive
238	0.434567	0	0.565433	0	Transitional BV
239	0.212203	0	0.787797	0	BV-Positive
240	0.311125	0	0.602752	0.0861237	Transitional BV
241	0.160267	0	0.755533	0.0842	BV-Positive
242	0.204391	0	0.575643	0.219966	BV-Positive
243	0.161897	0	0.692117	0.145985	BV-Positive
244	0.152918	0.167914	0.544356	0.134811	BV-Positive
245	0.258556	0	0.741444	0	BV-Positive
246	0.221656	0	0.778344	0	BV-Positive
247	0.257171	0	0.742829	0	BV-Positive
248	0.0748686	0.284846	0.331209	0.309077	BV-Positive
249	1	0	0	0	BV-Negative
250	0.770254	0	0.229746	0	BV-Negative
251	1	0	0	0	BV-Negative
252	0.723298	0	0.276702	0	BV-Negative
253	1	0	0	0	BV-Negative
254	0.503777	0	0.220371	0.275851	BV-Positive
255	0	0	1	0	BV-Positive
256	0.199917	0	0.800083	0	BV-Positive
257	0.186476	0.150075	0.561483	0.101965	BV-Positive
258	1	0	0	0	BV-Negative
260	0.548623	0	0.451377	0	Transitional BV
261	0.258332	0.136019	0.476749	0.1289	BV-Positive
262	0.190091	0	0.809909	0	BV-Positive
263	0.165057	0.193509	0.461744	0.17969	BV-Positive
264	0.230481	0	0.424879	0.344639	BV-Positive
265	0.212407	0	0.787593	0	BV-Positive
266	0.492958	0	0.507042	0	Transitional BV
267	0.15007	0	0.624668	0.225262	BV-Positive
268	0.141778	0.361871	0.496352	0	BV-Positive
269	0.16505	0	0.645819	0.189131	BV-Positive
270	0.152959	0	0.750789	0.0962523	BV-Positive
271	1	0	0	0	BV-Negative
272	0.545488	0	0	0.454512	BV-Positive
273	0.122671	0.13485	0.442148	0.300331	BV-Positive
275	0.442309	0.186677	0.371014	0	Transitional BV
276	0	0.455338	0.544662	0	BV-Positive
277	0.201002	0	0.798998	0	BV-Positive
278	0	0	1	0	BV-Positive
279	0.122105	0.187061	0.422065	0.26877	BV-Positive
280	0.215554	0	0.651574	0.132872	BV-Positive
281	0.158799	0.121336	0.599454	0.120411	BV-Positive
282	0.0956139	0.121557	0.2403	0.542529	BV-Positive
283	0.142165	0.284817	0.573019	0	BV-Positive
284	1	0	0	0	BV-Negative
285	0.201736	0	0.798264	0	BV-Positive
286	0.447089	0	0	0.552911	BV-Positive
287	0.235671	0	0.764329	0	BV-Positive
288	0.394096	0	0.605904	0	Transitional BV
289	0.189765	0.218657	0.591578	0	BV-Positive
290	0.205568	0	0.794432	0	BV-Positive
291	0.211206	0	0.644407	0.144387	BV-Positive
292	0.33502	0.078674	0.440533	0.145773	Transitional BV
294	0.41786	0	0.201718	0.380421	BV-Positive
295	0.667626	0	0.332374	0	BV-Negative
296	1	0	0	0	BV-Negative
297	0.691156	0	0.308844	0	BV-Negative
298	0.168712	0.13405	0.585213	0.112024	BV-Positive
299	0.755297	0	0.244703	0	BV-Negative
300	1	0	0	0	BV-Negative
301	1	0	0	0	BV-Negative
302	0	0.159332	0.840668	0	BV-Positive
303	0.53627	0	0.46373	0	Transitional BV
305	0.134265	0	0.634198	0.231536	BV-Positive
306	0.418145	0	0.581855	0	Transitional BV
307	0.347935	0	0.652065	0	Transitional BV
308	1	0	0	0	BV-Negative
309	0	0	1	0	BV-Positive
310	0.185075	0	0.814925	0	BV-Positive
311	0.861112	0	0.138888	0	BV-Negative
312	0.788759	0	0.211241	0	BV-Negative
313	0.202187	0	0.557686	0.240127	BV-Positive
314	0.128661	0.126865	0.628035	0.116438	BV-Positive
315	0	0	1	0	BV-Positive
316	1	0	0	0	BV-Negative
317	0.289976	0	0.710024	0	BV-Positive
318	1	0	0	0	BV-Negative
319	0.15922	0.358723	0.482057	0	BV-Positive
321	0.119828	0.139272	0.613825	0.127075	BV-Positive
322	0	0	1	0	BV-Positive
323	0.41497	0	0.252289	0.33274	BV-Positive
324	0.28576	0	0.71424	0	BV-Positive
325	0.141293	0	0.546667	0.31204	BV-Positive
326	0.174807	0	0.825193	0	BV-Positive
327	0.308638	0	0.512637	0.178725	Transitional BV
328	0.418389	0	0.581611	0	Transitional BV
329	0.128668	0.128528	0.603281	0.139522	BV-Positive
330	0.346979	0.182031	0.47099	0	Transitional BV
331	0.152122	0	0.661506	0.186372	BV-Positive
332	0.101212	0.2388	0.285832	0.374155	BV-Positive
333	0.11949	0.153047	0.472993	0.25447	BV-Positive
334	0.15464	0	0.674344	0.171016	BV-Positive
335	0.171717	0.177112	0.534203	0.116968	BV-Positive
336	0.612311	0	0.387689	0	BV-Negative
337	1	0	0	0	BV-Negative
338	0.131457	0.17326	0.414075	0.281208	BV-Positive
339	0.222315	0.117542	0.660144	0	BV-Positive
340	0.109326	0.329657	0.249806	0.311211	BV-Positive
341	0.53619	0	0	0.46381	BV-Positive
342	0.552812	0	0.447188	0	Transitional BV
343	0.174044	0	0.633548	0.192408	BV-Positive
344	0.692485	0	0.307515	0	BV-Negative
345	1	0	0	0	BV-Negative
346	0.500242	0	0.499758	0	Transitional BV
347	0.409488	0	0.590512	0	Transitional BV
348	0.29956	0	0.70044	0	BV-Positive
349	0.0841459	0.338225	0.204657	0.372972	BV-Positive
350	0.798392	0	0.201608	0	BV-Negative
351	0.173078	0	0.826922	0	BV-Positive
352	0.23198	0	0.76802	0	BV-Positive
353	0.102063	0.214621	0.565737	0.117579	BV-Positive
354	1	0	0	0	BV-Negative
357	0.845932	0.154068	0	0	Transitional BV
358	0.147302	0	0.635772	0.216926	BV-Positive
359	0.778675	0	0.221325	0	BV-Negative
360	0	0	0.784697	0.215303	BV-Positive
361	0.388354	0	0.27259	0.339056	BV-Positive
362	0.249954	0	0.750046	0	BV-Positive
363	0.2463	0	0.7537	0	BV-Positive
364	0.164045	0	0.739752	0.0962028	BV-Positive
365	0.405579	0	0.594421	0	Transitional BV
366	0.18792	0.323675	0.488405	0	BV-Positive
367	0.26182	0.190135	0.402175	0.14587	BV-Positive
368	0.259378	0	0.740622	0	BV-Positive
369	0.171076	0	0.828924	0	BV-Positive
370	0.231466	0	0.634267	0.134266	BV-Positive
371	0.40305	0.0838389	0.428088	0.0850221	Transitional BV
372	0.24086	0	0.597101	0.162039	BV-Positive
373	1	0	0	0	BV-Negative
374	0.64756	0	0.35244	0	BV-Negative
375	0.445508	0	0.554492	0	Transitional BV
376	0.109207	0.219819	0.415606	0.255367	BV-Positive
377	0.135838	0.171348	0.544306	0.148508	BV-Positive
378	0.39631	0	0.60369	0	Transitional BV
379	0.147161	0.312875	0.43195	0.108014	BV-Positive
380	0.219334	0	0.780666	0	BV-Positive
381	0.104197	0.178154	0.468218	0.249431	BV-Positive
382	0.135168	0.326994	0.438576	0.0992626	BV-Positive
384	0.183786	0.195724	0.506766	0.113723	BV-Positive
385	0.0830384	0.254809	0.239132	0.42302	BV-Positive
386	0.166481	0	0.671875	0.161644	BV-Positive
387	0.32581	0	0.492161	0.182029	Transitional BV
388	1	0	0	0	BV-Negative
389	0	0	1	0	BV-Positive
390	0.127224	0.134003	0.511379	0.227394	BV-Positive
391	0.183817	0	0.64941	0.166773	BV-Positive
392	0.117349	0.268632	0.343448	0.270571	BV-Positive
393	0.327043	0	0.672957	0	Transitional BV
394	0.0635121	0.141179	0.420439	0.374871	BV-Positive
395	0.28634	0.0923528	0.460056	0.161251	BV-Positive
396	1	0	0	0	BV-Negative
397	0.620435	0	0.151523	0.228042	BV-Positive
398	0.404449	0.219748	0.375803	0	Transitional BV
399	0.420769	0	0.579231	0	Transitional BV
400	0.775783	0	0.224217	0	BV-Negative
401	0.50359	0	0.49641	0	Transitional BV
402	0.258129	0	0.741871	0	BV-Positive
403	0.194913	0	0.674853	0.130233	BV-Positive
404	0.391087	0	0.608913	0	Transitional BV
405	0.667177	0	0.332823	0	BV-Negative
406	0.572014	0	0	0.427986	BV-Positive
407	0.213896	0	0.428642	0.357462	BV-Positive
408	0.122431	0.358867	0.202694	0.316007	BV-Positive
409	0.264291	0	0.568495	0.167213	BV-Positive
410	0	0.217876	0.510748	0.271376	BV-Positive
411	0.153398	0	0.715271	0.131332	BV-Positive
412	0.160309	0	0.839691	0	BV-Positive
413	0.478714	0	0.521286	0	Transitional BV
414	0.38209	0	0.289952	0.327958	BV-Positive
415	0.815959	0	0.184041	0	BV-Negative
416	0.201081	0.26275	0.326644	0.209525	BV-Positive
417	0.256151	0	0.489413	0.254436	BV-Positive
418	0	0	0.737413	0.262587	BV-Positive
419	0	0	1	0	BV-Positive
420	0.138673	0.182657	0.441591	0.237079	BV-Positive
421	0.226793	0	0.612223	0.160984	BV-Positive
422	0.0970731	0.0965248	0.529778	0.276624	BV-Positive
423	0.559482	0	0.440518	0	Transitional BV
424	0.0890579	0	0.407381	0.503561	BV-Positive
425	0.127374	0.0848873	0.478773	0.308965	BV-Positive
426	0.494046	0	0	0.505954	BV-Positive
427	0.156871	0	0.843129	0	BV-Positive
428	0.253491	0	0.746509	0	BV-Positive
429	0.162451	0	0.650479	0.18707	BV-Positive
430	0.170271	0.168452	0.661277	0	BV-Positive
431	1	0	0	0	BV-Negative
432	1	0	0	0	BV-Negative
433	0.443829	0	0.556171	0	Transitional BV
434	0.214863	0	0.64426	0.140877	BV-Positive
435	0.186322	0	0.813678	0	BV-Positive
437	0.193943	0.108465	0.697592	0	BV-Positive
438	0.107687	0.162084	0.385151	0.345078	BV-Positive
439	0	0.143772	0.588528	0.2677	BV-Positive
440	0.836007	0	0.163993	0	BV-Negative
441	0.21274	0	0.583879	0.203381	BV-Positive
443	0	0.126285	0.714671	0.159044	BV-Positive
444	0.133975	0.306104	0.410709	0.149211	BV-Positive
446	0.764436	0	0.235564	0	BV-Negative
447	0.15736	0.368157	0.275344	0.199139	BV-Positive
448	1	0	0	0	BV-Negative
449	0.228239	0	0.771761	0	BV-Positive
450	0.102037	0.175263	0.59498	0.127721	BV-Positive
451	0.417611	0	0.582389	0	Transitional BV
452	0.178084	0	0.522138	0.299778	BV-Positive
453	0.126745	0	0.710311	0.162944	BV-Positive
454	0.240558	0.147716	0.401471	0.210254	BV-Positive
455	0.195715	0	0.659604	0.14468	BV-Positive
456	0	0.341592	0.496449	0.161959	BV-Positive
457	0.132885	0	0.699384	0.167731	BV-Positive
458	0.168994	0	0.831006	0	BV-Positive
459	0	0	0.740532	0.259468	BV-Positive
460	0.202451	0	0.627983	0.169566	BV-Positive
461	0.327287	0	0.469793	0.202919	Transitional BV
462	0	0	1	0	BV-Positive
463	0.158967	0.116526	0.509176	0.215331	BV-Positive
464	0.285864	0	0.714136	0	BV-Positive
465	0.239087	0	0.760913	0	BV-Positive
466	0.173541	0	0.691724	0.134736	BV-Positive
467	0.224003	0.350681	0.307855	0.117461	BV-Positive
468	0.587243	0	0.412757	0	Transitional BV
469	0.157271	0.325814	0.516915	0	BV-Positive
470	0.0962588	0.16438	0.389338	0.350023	BV-Positive
471	0.103857	0.0945701	0.560239	0.241334	BV-Positive
472	1	0	0	0	BV-Negative
473	0.605622	0	0.394378	0	BV-Negative
474	0.20682	0.109955	0.52873	0.154495	BV-Positive
475	0.193806	0	0.643091	0.163104	BV-Positive
476	0	0	1	0	BV-Positive
477	0.145774	0	0.854226	0	BV-Positive
478	0.32442	0	0.67558	0	Transitional BV
479	1	0	0	0	BV-Negative
480	1	0	0	0	BV-Negative
481	1	0	0	0	BV-Negative
482	1	0	0	0	BV-Negative
483	1	0	0	0	BV-Negative
484	0.749196	0	0.250804	0	BV-Negative
485	1	0	0	0	BV-Negative
486	1	0	0	0	BV-Negative
487	1	0	0	0	BV-Negative
488	0	0	1	0	BV-Positive
489	1	0	0	0	BV-Negative
490	1	0	0	0	BV-Negative
491	1	0	0	0	BV-Negative
492	1	0	0	0	BV-Negative
493	1	0	0	0	BV-Negative
494	1	0	0	0	BV-Negative
495	1	0	0	0	BV-Negative
496	1	0	0	0	BV-Negative
497	1	0	0	0	BV-Negative
498	1	0	0	0	BV-Negative
499	1	0	0	0	BV-Negative
500	0.663793	0	0.336207	0	BV-Negative
501	1	0	0	0	BV-Negative
502	1	0	0	0	BV-Negative
503	1	0	0	0	BV-Negative
504	1	0	0	0	BV-Negative
505	1	0	0	0	BV-Negative
506	0.0917663	0.160179	0.484138	0.263916	BV-Positive
507	0.242508	0	0.569398	0.188094	BV-Positive
508	0.088582	0.262613	0.37115	0.277655	BV-Positive
509	0.149884	0	0.348028	0.502088	BV-Positive
510	0.36282	0	0.439434	0.197747	Transitional BV
511	0	0.225017	0.62231	0.152673	BV-Positive
513	1	0	0	0	BV-Negative
514	0.73371	0	0.118278	0.148012	Transitional BV
515	0.382352	0	0.617648	0	Transitional BV
516	1	0	0	0	BV-Negative
517	1	0	0	0	BV-Negative
518	1	0	0	0	BV-Negative
519	1	0	0	0	BV-Negative
520	0.534867	0	0.465133	0	Transitional BV
521	0.321704	0	0.330564	0.347733	Transitional BV
522	0.188026	0.119285	0.551357	0.141332	BV-Positive
523	0.164254	0	0.700543	0.135202	BV-Positive
524	0	0	1	0	BV-Positive
525	1	0	0	0	BV-Negative
528	0.680643	0	0.319357	0	BV-Negative
529	1	0	0	0	BV-Negative
530	1	0	0	0	BV-Negative
531	1	0	0	0	BV-Negative
532	1	0	0	0	BV-Negative
533	0.690002	0	0.156221	0.153777	BV-Positive
534	0.589111	0	0.410889	0	Transitional BV
535	1	0	0	0	BV-Negative
536	1	0	0	0	BV-Negative
537	0.5342	0	0.4658	0	Transitional BV
538	1	0	0	0	BV-Negative
539	0.454626	0	0.545374	0	Transitional BV
540	0.163712	0	0.388187	0.448101	BV-Positive
541	1	0	0	0	BV-Negative
542	1	0	0	0	BV-Negative
543	0	0	1	0	BV-Positive
544	0.469363	0	0.530637	0	Transitional BV
545	1	0	0	0	BV-Negative
547	1	0	0	0	BV-Negative
548	0	0.169346	0.39455	0.436103	BV-Positive
549	0.391442	0	0.608558	0	Transitional BV
550	0	0	1	0	BV-Positive
551	0	0	1	0	BV-Positive
552	0.227607	0	0.772393	0	BV-Positive
553	0	0	0	1	BV-Positive
555	0.675137	0	0.324863	0	BV-Negative
556	0.324675	0	0.426221	0.249103	Transitional BV
557	1	0	0	0	BV-Negative
558	0.649857	0	0.350143	0	BV-Negative
559	1	0	0	0	BV-Negative
560	0	0	1	0	BV-Positive
561	1	0	0	0	BV-Negative
562	1	0	0	0	BV-Negative
563	0.200461	0.111798	0.557159	0.130581	BV-Positive
564	1	0	0	0	BV-Negative
565	1	0	0	0	BV-Negative
566	1	0	0	0	BV-Negative
567	1	0	0	0	BV-Negative
568	0.540865	0.459135	0	0	BV-Positive
569	0.752958	0	0	0.247042	Transitional BV
571	0.808407	0	0.191593	0	BV-Negative
572	1	0	0	0	BV-Negative
573	0	0	0.555452	0.444548	BV-Positive
574	1	0	0	0	BV-Negative
575	0.155165	0	0.484241	0.360594	BV-Positive
576	0.304509	0	0.374002	0.321489	Transitional BV
577	0	0	1	0	BV-Positive
578	0	0.212406	0.787594	0	BV-Positive
579	1	0	0	0	BV-Negative
580	1	0	0	0	BV-Negative
581	0.234274	0.193793	0.412759	0.159173	BV-Positive
582	0.624288	0	0.133577	0.242135	BV-Positive
583	1	0	0	0	BV-Negative
584	0.356368	0.162734	0.480898	0	Transitional BV
585	1	0	0	0	BV-Negative
586	0	0	1	0	BV-Positive
587	0.829818	0	0.170182	0	BV-Negative
588	1	0	0	0	BV-Negative
589	1	0	0	0	BV-Negative
590	0.64417	0	0.35583	0	BV-Negative
591	0.751288	0	0.248712	0	BV-Negative
592	0.159744	0	0.840256	0	BV-Positive
593	0.114588	0.321066	0.447501	0.116845	BV-Positive
594	1	0	0	0	BV-Negative
595	0.593456	0	0.406544	0	Transitional BV
596	0	0	1	0	BV-Positive
597	0.794075	0	0.205925	0	BV-Negative
598	0.154028	0.225721	0.492442	0.127808	BV-Positive
599	0.584947	0	0.415053	0	Transitional BV
600	0.716986	0	0.283014	0	BV-Negative
601	1	0	0	0	BV-Negative
602	1	0	0	0	BV-Negative
603	1	0	0	0	BV-Negative
604	0	0	1	0	BV-Positive
605	0.590005	0	0.149042	0.260952	BV-Positive
606	1	0	0	0	BV-Negative
607	1	0	0	0	BV-Negative
608	1	0	0	0	BV-Negative
609	0.771641	0	0.228359	0	BV-Negative
610	1	0	0	0	BV-Negative
611	1	0	0	0	BV-Negative
612	0.686192	0	0.313808	0	BV-Negative
613	1	0	0	0	BV-Negative
614	0.467286	0	0.532714	0	Transitional BV
615	0.508613	0	0.491387	0	Transitional BV
616	1	0	0	0	BV-Negative
617	1	0	0	0	BV-Negative
618	1	0	0	0	BV-Negative
619	0	0	1	0	BV-Positive
620	1	0	0	0	BV-Negative
621	1	0	0	0	BV-Negative
622	1	0	0	0	BV-Negative
623	1	0	0	0	BV-Negative
624	0.679306	0	0.124854	0.19584	BV-Positive
625	1	0	0	0	BV-Negative
626	1	0	0	0	BV-Negative
627	1	0	0	0	BV-Negative
628	1	0	0	0	BV-Negative
629	0.52302	0	0.198862	0.278118	BV-Positive
630	0.659384	0	0	0.340616	BV-Positive
631	0.825565	0	0.174435	0	BV-Negative
632	1	0	0	0	BV-Negative
633	0.627204	0	0.372796	0	BV-Negative
634	1	0	0	0	BV-Negative
636	0.701085	0	0.298915	0	BV-Negative
637	0.53221	0	0.46779	0	Transitional BV
638	0.719236	0	0.280764	0	BV-Negative
639	0	0	0	1	BV-Positive
640	0.480316	0.519684	0	0	BV-Positive
641	1	0	0	0	BV-Negative
642	0.660982	0	0.339018	0	BV-Negative
643	0.43585	0	0.56415	0	Transitional BV
644	1	0	0	0	BV-Negative
646	0.544943	0	0.455057	0	Transitional BV
647	1	0	0	0	BV-Negative
648	1	0	0	0	BV-Negative
649	1	0	0	0	BV-Negative
650	1	0	0	0	BV-Negative
651	1	0	0	0	BV-Negative
652	1	0	0	0	BV-Negative
653	1	0	0	0	BV-Negative
655	0.780874	0	0.219126	0	BV-Negative
656	0.79553	0	0.20447	0	BV-Negative
657	0.330489	0	0.669511	0	Transitional BV
658	1	0	0	0	BV-Negative
659	0	0	1	0	BV-Positive
660	1	0	0	0	BV-Negative
661	1	0	0	0	BV-Negative
662	0.0631092	0.165211	0.56687	0.20481	BV-Positive
663	1	0	0	0	BV-Negative
664	1	0	0	0	BV-Negative
665	1	0	0	0	BV-Negative
666	1	0	0	0	BV-Negative
667	0.697209	0	0.105211	0.19758	BV-Positive
668	0.795176	0	0.204824	0	BV-Negative
669	1	0	0	0	BV-Negative
670	1	0	0	0	BV-Negative
672	1	0	0	0	BV-Negative
673	0.731234	0	0.268766	0	BV-Negative
674	1	0	0	0	BV-Negative
675	0.25824	0.144001	0.597759	0	BV-Positive
676	0.502166	0	0	0.497834	BV-Positive
677	1	0	0	0	BV-Negative
678	1	0	0	0	BV-Negative
679	1	0	0	0	BV-Negative
680	0.381273	0	0.618727	0	Transitional BV
681	0.397904	0	0.602096	0	Transitional BV
682	1	0	0	0	BV-Negative
683	1	0	0	0	BV-Negative
684	0.728383	0	0.271617	0	BV-Negative
685	1	0	0	0	BV-Negative
686	1	0	0	0	BV-Negative
687	0.506656	0	0.493344	0	Transitional BV
688	1	0	0	0	BV-Negative
689	0	0	1	0	BV-Positive
690	1	0	0	0	BV-Negative
691	1	0	0	0	BV-Negative
693	0.534142	0	0.465858	0	Transitional BV
694	0.303245	0	0.696755	0	Transitional BV
695	0.442677	0	0	0.557323	BV-Positive
696	0.682062	0	0.317938	0	BV-Negative
697	0.806558	0	0.193442	0	BV-Negative
698	0	0	1	0	BV-Positive
699	1	0	0	0	BV-Negative
700	0.458152	0	0.541848	0	Transitional BV
701	0.626008	0	0.373992	0	BV-Negative
702	1	0	0	0	BV-Negative
703	0.502729	0	0.345552	0.151719	Transitional BV
704	0.588172	0	0.411828	0	Transitional BV
705	1	0	0	0	BV-Negative
706	0.399348	0.148153	0.331852	0.120647	Transitional BV
708	0.680029	0	0.319971	0	BV-Negative
710	0.646506	0	0.353494	0	BV-Negative
711	0.678543	0	0.321457	0	BV-Negative
712	0.629103	0	0.207109	0.163788	BV-Positive
713	0.564353	0	0.435647	0	Transitional BV
714	0.486776	0	0.369455	0.143769	Transitional BV
715	0.405422	0.160627	0.433951	0	Transitional BV
716	1	0	0	0	BV-Negative
717	1	0	0	0	BV-Negative
718	1	0	0	0	BV-Negative
719	1	0	0	0	BV-Negative
720	1	0	0	0	BV-Negative
721	1	0	0	0	BV-Negative
722	0.691134	0	0.308866	0	BV-Negative
723	1	0	0	0	BV-Negative
724	1	0	0	0	BV-Negative
725	0.642431	0	0.357569	0	BV-Negative
726	0.791807	0	0.208193	0	BV-Negative
727	0.678847	0	0.321153	0	BV-Negative
729	0	0.597414	0.402586	0	BV-Positive
730	0.692634	0	0.307366	0	BV-Negative
731	0.272376	0	0.496665	0.230959	BV-Positive
732	0.854676	0	0.145324	0	BV-Negative
733	0.163074	0.152918	0.684008	0	BV-Positive
734	0	0	0.58913	0.41087	BV-Positive
735	0.579439	0	0.420561	0	Transitional BV
736	0.783358	0	0.216642	0	BV-Negative
737	0.290932	0	0.505416	0.203652	BV-Positive
738	0.517412	0.482588	0	0	BV-Positive
739	0.546491	0	0.453509	0	Transitional BV
740	0.805391	0	0.194609	0	BV-Negative
741	0.734076	0	0.265924	0	BV-Negative
742	0.373817	0	0.42927	0.196913	Transitional BV
743	0.72757	0	0.27243	0	BV-Negative
744	0.631741	0.368259	0	0	BV-Positive
745	0.519332	0	0.480668	0	Transitional BV
746	0.632531	0	0.367469	0	BV-Negative
747	0.484914	0	0.515086	0	Transitional BV
748	0.466324	0	0.338885	0.194792	Transitional BV
749	0.501607	0	0.498393	0	Transitional BV
750	0.585767	0	0.414233	0	Transitional BV
751	0.438758	0	0.382909	0.178333	Transitional BV
752	0.601361	0	0.398639	0	BV-Negative
753	0.673542	0	0.326458	0	BV-Negative
754	0.58829	0	0.223401	0.188309	BV-Positive
756	0.687498	0	0.312502	0	BV-Negative
757	0.508708	0	0.491292	0	Transitional BV
758	0.604391	0	0.395609	0	BV-Negative
759	0.584545	0	0.415455	0	Transitional BV
760	0.626026	0	0.373974	0	BV-Negative
761	0.526759	0	0.473241	0	Transitional BV
762	0.683596	0	0.316404	0	BV-Negative
763	0.690566	0	0.309434	0	BV-Negative
764	0.621154	0	0.378846	0	BV-Negative
765	0.454432	0	0.545568	0	Transitional BV
766	0.374941	0.155459	0.118022	0.351577	BV-Positive
767	0.551947	0	0.349904	0.0981485	Transitional BV
768	0.419528	0	0.580472	0	Transitional BV
769	0.497853	0	0.502147	0	Transitional BV
770	0.337006	0	0.423222	0.239772	Transitional BV
771	0.64719	0	0.35281	0	BV-Negative
772	0.518201	0	0.481799	0	Transitional BV
773	0.598534	0	0.179612	0.221854	BV-Positive
774	0.607769	0	0.392231	0	BV-Negative
775	0.522367	0	0.477633	0	Transitional BV
776	0.568786	0	0.222825	0.208389	BV-Positive
777	1	0	0	0	BV-Negative
778	0.372142	0	0.366138	0.261719	Transitional BV
781	0.221761	0.176989	0.60125	0	BV-Positive
782	0.232588	0.122085	0.315215	0.330111	BV-Positive
783	0.570349	0.184031	0.245619	0	BV-Positive
784	0.653273	0.159759	0.186967	0	BV-Positive
785	0.383792	0.115931	0.335318	0.164959	Transitional BV
786	0.74159	0	0.25841	0	BV-Negative
787	0.552969	0.0929627	0.354068	0	Transitional BV
788	0.739456	0	0.260544	0	BV-Negative
789	0.702236	0	0.297764	0	BV-Negative
790	1	0	0	0	BV-Negative
791	0.499144	0	0.327734	0.173122	Transitional BV
792	0.56107	0	0.43893	0	Transitional BV
793	0.433487	0	0.566513	0	Transitional BV
794	0.379616	0	0.620384	0	Transitional BV
795	0.801277	0	0.198723	0	BV-Negative
796	0.698836	0	0.301164	0	BV-Negative
797	0.592389	0	0.407611	0	Transitional BV
798	0.381027	0	0.402632	0.216341	Transitional BV
799	0	0	1	0	BV-Positive
800	1	0	0	0	BV-Negative
801	1	0	0	0	BV-Negative
803	0.851968	0	0.148032	0	BV-Negative
804	0.73079	0	0.26921	0	BV-Negative
805	0	0	1	0	BV-Positive
806	0.163253	0	0.5949	0.241847	BV-Positive
807	0.416168	0	0.417227	0.166606	Transitional BV
808	0.149574	0	0.850426	0	BV-Positive
809	0.105381	0.250477	0.372031	0.272112	BV-Positive
810	0.189416	0.231832	0.578752	0	BV-Positive
811	0.196931	0.160074	0.642995	0	BV-Positive
812	0.684249	0	0.315751	0	BV-Negative
813	0.656972	0	0.343028	0	BV-Negative
814	1	0	0	0	BV-Negative
815	1	0	0	0	BV-Negative
817	0.52421	0	0.47579	0	Transitional BV
818	0.35598	0	0.392236	0.251785	Transitional BV
819	1	0	0	0	BV-Negative
820	0.792215	0	0.207785	0	BV-Negative
821	0.628908	0	0.371092	0	BV-Negative
822	1	0	0	0	BV-Negative
823	0	0.336405	0.663595	0	BV-Positive
824	1	0	0	0	BV-Negative
825	0.169561	0.123748	0.706691	0	BV-Positive
826	0.519704	0	0.480296	0	Transitional BV
827	1	0	0	0	BV-Negative
828	0.596884	0	0.403116	0	Transitional BV
829	1	0	0	0	BV-Negative
830	1	0	0	0	BV-Negative
831	1	0	0	0	BV-Negative
832	0.170732	0	0.583003	0.246266	BV-Positive
833	0.0812311	0.150575	0.412688	0.355505	BV-Positive
834	0.338311	0	0.359226	0.302464	Transitional BV
835	1	0	0	0	BV-Negative
836	0.37158	0	0.378916	0.249505	Transitional BV
837	1	0	0	0	BV-Negative
838	1	0	0	0	BV-Negative
839	0.76549	0	0.23451	0	BV-Negative
840	1	0	0	0	BV-Negative
841	0.647645	0	0.352355	0	BV-Negative
842	0.12523	0	0.708094	0.166676	BV-Positive
843	0.552601	0	0.447399	0	Transitional BV
844	1	0	0	0	BV-Negative
845	1	0	0	0	BV-Negative
846	1	0	0	0	BV-Negative
847	1	0	0	0	BV-Negative
848	1	0	0	0	BV-Negative
849	0.377363	0	0.229852	0.392784	BV-Positive
850	1	0	0	0	BV-Negative
851	1	0	0	0	BV-Negative
852	0.487845	0	0.512155	0	Transitional BV
853	0.882967	0	0.117033	0	BV-Negative
854	1	0	0	0	BV-Negative
855	1	0	0	0	BV-Negative
856	1	0	0	0	BV-Negative
857	1	0	0	0	BV-Negative
858	1	0	0	0	BV-Negative
859	0.676156	0	0.323844	0	BV-Negative
860	0.333138	0	0.316653	0.350209	Transitional BV
861	1	0	0	0	BV-Negative
862	0.602676	0	0.195039	0.202285	BV-Positive
863	0.295852	0	0.704148	0	BV-Positive
864	0.702982	0	0.297018	0	BV-Negative
865	1	0	0	0	BV-Negative
866	1	0	0	0	BV-Negative
867	1	0	0	0	BV-Negative
868	1	0	0	0	BV-Negative
869	0.442881	0	0.557119	0	Transitional BV
870	0.322054	0	0.677946	0	Transitional BV
871	1	0	0	0	BV-Negative
872	0.270785	0.140509	0.490119	0.0985878	BV-Positive
873	0.487177	0	0.512823	0	Transitional BV
874	0.475113	0	0.524887	0	Transitional BV
875	1	0	0	0	BV-Negative
876	1	0	0	0	BV-Negative
877	1	0	0	0	BV-Negative
878	0.184043	0.109957	0.37768	0.328319	BV-Positive
879	1	0	0	0	BV-Negative
880	1	0	0	0	BV-Negative
881	0.636317	0	0.363683	0	BV-Negative
882	0.358733	0	0.513047	0.128219	Transitional BV
883	1	0	0	0	BV-Negative
884	0.197342	0	0.611395	0.191263	BV-Positive
885	1	0	0	0	BV-Negative
886	0	0	0.552296	0.447704	BV-Positive
887	0.327589	0	0.672411	0	Transitional BV
888	0.275109	0.187102	0.537789	0	BV-Positive
889	0.613099	0	0.386901	0	BV-Negative
890	0	0	0	1	BV-Positive
891	0.146313	0.149147	0.483287	0.221253	BV-Positive
892	1	0	0	0	BV-Negative
893	0.532061	0	0	0.467939	BV-Positive
894	0.419213	0	0.580787	0	Transitional BV
895	0.634631	0	0.365369	0	BV-Negative
896	0.629958	0	0.370042	0	BV-Negative
897	0.498953	0	0.501047	0	Transitional BV
898	0.265758	0	0.488765	0.245476	BV-Positive
899	0	0	1	0	BV-Positive
900	0.348255	0	0.651745	0	Transitional BV
901	1	0	0	0	BV-Negative
902	0.12481	0.254599	0.4028	0.217791	BV-Positive
903	0.144587	0.310679	0.544734	0	BV-Positive
904	0.232468	0	0.559411	0.20812	BV-Positive
905	0	0	0	1	BV-Positive
906	0.243088	0	0.478945	0.277967	BV-Positive
907	0.683295	0	0.19744	0.119265	BV-Positive
908	0.495602	0	0.504398	0	Transitional BV
909	0.586934	0	0	0.413066	BV-Positive
910	1	0	0	0	BV-Negative
911	0.689142	0	0.310858	0	BV-Negative
912	0.503452	0	0.496548	0	Transitional BV
913	0.660376	0	0.339624	0	BV-Negative
914	0.541785	0	0.458215	0	Transitional BV
915	0.32578	0	0.67422	0	Transitional BV
916	0.487656	0	0.512344	0	Transitional BV
917	0.515667	0	0.484333	0	Transitional BV
918	0.355317	0	0.644683	0	Transitional BV
919	0.693258	0	0	0.306742	BV-Positive
920	1	0	0	0	BV-Negative
922	1	0	0	0	BV-Negative
923	1	0	0	0	BV-Negative
924	0.649033	0	0.350967	0	BV-Negative
925	1	0	0	0	BV-Negative
926	0.803172	0	0.196828	0	BV-Negative
927	1	0	0	0	BV-Negative
928	0	0	1	0	BV-Positive
929	0.770571	0	0.229429	0	BV-Negative
930	1	0	0	0	BV-Negative
931	1	0	0	0	BV-Negative
932	0.693977	0	0.306023	0	BV-Negative
933	1	0	0	0	BV-Negative
934	0	0	1	0	BV-Positive
935	0.652784	0	0.347216	0	BV-Negative
936	1	0	0	0	BV-Negative
937	1	0	0	0	BV-Negative
938	0.778567	0	0.221433	0	BV-Negative
939	0.652482	0	0.347518	0	BV-Negative
940	0.431781	0	0.268799	0.29942	BV-Positive
941	0.775807	0	0.224193	0	BV-Negative
942	1	0	0	0	BV-Negative
943	0.830271	0	0.169729	0	BV-Negative
944	0.597923	0	0	0.402077	BV-Positive
945	0.546186	0	0.453814	0	Transitional BV
946	1	0	0	0	BV-Negative
947	0.709516	0	0.290484	0	BV-Negative
948	1	0	0	0	BV-Negative
949	1	0	0	0	BV-Negative
950	0.800869	0	0.199131	0	BV-Negative
951	1	0	0	0	BV-Negative
952	0.558625	0	0.441375	0	Transitional BV
953	1	0	0	0	BV-Negative
954	0.502909	0	0.304381	0.19271	Transitional BV
955	1	0	0	0	BV-Negative
956	0.682266	0	0.317734	0	BV-Negative
957	1	0	0	0	BV-Negative
958	1	0	0	0	BV-Negative
959	0.55412	0	0.44588	0	Transitional BV
960	0.192456	0	0.807544	0	BV-Positive
961	1	0	0	0	BV-Negative
962	0.734959	0	0.265041	0	BV-Negative
963	0.380166	0	0.461858	0.157977	Transitional BV
964	0.51834	0	0.48166	0	Transitional BV
965	1	0	0	0	BV-Negative
966	0.400149	0	0.599851	0	Transitional BV
968	1	0	0	0	BV-Negative
969	0.540409	0	0	0.459591	BV-Positive
970	1	0	0	0	BV-Negative
971	0.295233	0	0.704767	0	BV-Positive
972	1	0	0	0	BV-Negative
973	1	0	0	0	BV-Negative
974	0.694665	0	0.305335	0	BV-Negative
975	0.522027	0	0.477973	0	Transitional BV
976	0.383396	0	0.402105	0.214499	Transitional BV
977	0.858129	0	0	0.141871	Transitional BV
978	0.728089	0	0.271911	0	BV-Negative
979	1	0	0	0	BV negative
980	1	0	0	0	BV negative
981	0.759108	0	0.188748	0	BV negative
982	1	0	0	0	BV negative
983	0.497917	0	0.502083	0	Transitional BV
984	1	0	0	0	BV negative
985	0.502909	0	0.304381	0.19271	Transitional BV
986	1	0	0	0	BV negative
987	0.682266	0	0.317734	0	BV negative
988	1	0	0	0	BV negative
989	1	0	0	0	BV negative
990	0.55412	0	0.44588	0	Transitional BV
991	0.192456	0	0.807544	0	BV positive
992	1	0	0	0	BV negative
993	0.734959	0	0.265041	0	BV negative
994	0.380166	0	0.461858	0.157977	BV positive
995	0.51834	0	0.48166	0	Transitional BV
996	1	0	0	0	BV negative
997	0.335636	0	0.577502	0.0868622	BV positive
998	1	0	0	0	BV negative
999	0.540409	0	0	0.459591	Transitional BV
1000	1	0	0	0	BV negative
1001	0.295233	0	0.704767	0	BV positive
1002	1	0	0	0	BV negative
1003	1	0	0	0	BV negative
1004	0.726903	0	0.273097	0	BV negative
1005	0.522027	0	0.477973	0	Transitional BV
1006	0.383396	0	0.402105	0.214499	BV positive
1007	0.858129	0	0	0.141871	BV negative
1008	0.728089	0	0.271911	0	BV negative
